# Supplementary material for: Genetic diversity and population structure analysis of spinach by single-nucleotide polymorphisms identified through genotyping-by-sequencing
Source: PLoS One. 2017 Nov 30;12(11):e0188745. doi: 10.1371/journal.pone.0188745 (PMC5708663; doi:10.1371/journal.pone.0188745)
Supplement: S1 Table — (XLSX) [file pone.0188745.s001.xlsx]

## Sheet: S1 Table
S1 Table. Spinach PI accession number, F1 hybrid, line, name, origin, country, region, seed source, cluster assigned in this study, and taxon name in 343 world-wide spinach genotypes.
PI/F1_Hybrid/Line	Accesion_Name/Line	Origin	Country	Region	Seed_Source	Q2_clustera	Q4_clusterb	Taxon_Name_Q2_Line_IDc	Taxon_name_Q4_Line_IDc
Ames23662	SPI 113/73	Afghanistan,Jowzjan	Afghanistan	Asia	USDA-GRIN	Q1	Q1	Ames23662_Afghanistan,Jowzjan_Asia_Q1c	Ames23662_Afghanistan,Jowzjan_Asia_Q1C
NSL184378	99 x 95 A Christianson Strain	UnitedStates,Oregon	UnitedStates	America	USDA-GRIN	Q1	Q1	NSL184378_UnitedStates,Oregon_America_Q1	NSL184378_UnitedStates,Oregon_America_Q1
NSL184380	99 X 95 Woodland Lot	UnitedStates,California	UnitedStates	America	USDA-GRIN	Q1	Q1	NSL184380_UnitedStates,California_America_Q1	NSL184380_UnitedStates,California_America_Q1
NSL184398	99 X 95 Ferry Morse Strain	UnitedStates,California	UnitedStates	America	USDA-GRIN	Q1	Q1	NSL184398_UnitedStates,California_America_Q1	NSL184398_UnitedStates,California_America_Q1
NSL186328	99 X 95 Dessert	UnitedStates,Oregon	UnitedStates	America	USDA-GRIN	Q1	Q4	NSL186328_UnitedStates,Oregon_America_Q1	NSL186328_UnitedStates,Oregon_America_Q4
NSL22003	Badger Savoy	UnitedStates,California	UnitedStates	America	USDA-GRIN	Q2	Q4	NSL22003_UnitedStates,California_America_Q2	NSL22003_UnitedStates,California_America_Q4
NSL22149	Savoy Supreme	UnitedStates,California	UnitedStates	America	USDA-GRIN	Q1	Q4	NSL22149_UnitedStates,California_America_Q1	NSL22149_UnitedStates,California_America_Q4
NSL26513	Resisflay	UnitedStates,Michigan	UnitedStates	America	USDA-GRIN	Q1	Q3Q4	NSL26513_UnitedStates,Michigan_America_Q1	NSL26513_UnitedStates,Michigan_America_Q3Q4
NSL28216	Blight Resistant Savoy	UnitedStates,Wyoming	UnitedStates	America	USDA-GRIN	Q2	Q4	NSL28216_UnitedStates,Wyoming_America_Q2	NSL28216_UnitedStates,Wyoming_America_Q4
NSL28217	MT Evergreen	UnitedStates,Wyoming	UnitedStates	America	USDA-GRIN	Q1	Q4	NSL28217_UnitedStates,Wyoming_America_Q1	NSL28217_UnitedStates,Wyoming_America_Q4
NSL32629	Planders	UnitedStates,Louisiana	UnitedStates	America	USDA-GRIN	Q1	Q1	NSL32629_UnitedStates,Louisiana_America_Q1	NSL32629_UnitedStates,Louisiana_America_Q1
NSL37031	Hastings Aragon	UnitedStates,Georgia	UnitedStates	America	USDA-GRIN	Q1	Q1	NSL37031_UnitedStates,Georgia_America_Q1	NSL37031_UnitedStates,Georgia_America_Q1
NSL4683	Dixie Market	UnitedStates,Maryland	UnitedStates	America	USDA-GRIN	Q1	Q1	NSL4683_UnitedStates,Maryland_America_Q1	NSL4683_UnitedStates,Maryland_America_Q1
NSL6082	Wisconsin Bloomsdale	UnitedStates,NewYork	UnitedStates	America	USDA-GRIN	Q2	Q4	NSL6082_UnitedStates,NewYork_America_Q2	NSL6082_UnitedStates,NewYork_America_Q4
NSL6083	King of Denmark	UnitedStates,Illinois	UnitedStates	America	USDA-GRIN	Q2	Q4	NSL6083_UnitedStates,Illinois_America_Q2	NSL6083_UnitedStates,Illinois_America_Q4
NSL6084	Giant Thick Leaved/Nobel	UnitedStates,California	UnitedStates	America	USDA-GRIN	Q1	Q1	NSL6084_UnitedStates,California_America_Q1	NSL6084_UnitedStates,California_America_Q1
NSL6085	Dark Green Prickly Seeded	UnitedStates,California	UnitedStates	America	USDA-GRIN	Q1	Q4	NSL6085_UnitedStates,California_America_Q1	NSL6085_UnitedStates,California_America_Q4
NSL6086	Bloomsdale Preselected	UnitedStates,California	UnitedStates	America	USDA-GRIN	Q1	Q1Q4	NSL6086_UnitedStates,California_America_Q1	NSL6086_UnitedStates,California_America_Q1Q4
NSL6087	Badger Savoy 751	UnitedStates,NewYork	UnitedStates	America	USDA-GRIN	Q2	Q4	NSL6087_UnitedStates,NewYork_America_Q2	NSL6087_UnitedStates,NewYork_America_Q4
NSL6088	Blight Resistant Savoy	UnitedStates,NewYork	UnitedStates	America	USDA-GRIN	Q1	Q1	NSL6088_UnitedStates,NewYork_America_Q1	NSL6088_UnitedStates,NewYork_America_Q1
NSL6090	Bloomsdale Long Standing	UnitedStates,Pennsylvania	UnitedStates	Asia	USDA-GRIN	Q1	Q4	NSL6090_UnitedStates,Pennsylvania_Asia_Q1	NSL6090_UnitedStates,Pennsylvania_Asia_Q4
NSL6092	Viking	UnitedStates,NewYork	UnitedStates	America	USDA-GRIN	Q1	Q4	NSL6092_UnitedStates,NewYork_America_Q1	NSL6092_UnitedStates,NewYork_America_Q4
NSL6093	Viking Giant Nobel	UnitedStates,Illinois	UnitedStates	America	USDA-GRIN	Q1	Q4	NSL6093_UnitedStates,Illinois_America_Q1	NSL6093_UnitedStates,Illinois_America_Q4
NSL6094	Virginia Blight-resistant	UnitedStates,Pennsylvania	UnitedStates	America	USDA-GRIN	Q1	Q1	NSL6094_UnitedStates,Pennsylvania_America_Q1	NSL6094_UnitedStates,Pennsylvania_America_Q1
NSL6095	Viraflag	UnitedStates,Missouri	UnitedStates	America	USDA-GRIN	Q1	Q1	NSL6095_UnitedStates,Missouri_America_Q1	NSL6095_UnitedStates,Missouri_America_Q1
NSL6096	VA Savoy Blight Resistant	UnitedStates,Missouri	UnitedStates	America	USDA-GRIN	Q1	Q1	NSL6096_UnitedStates,Missouri_America_Q1	NSL6096_UnitedStates,Missouri_America_Q1
NSL6097	Northland	UnitedStates,Minnesota	UnitedStates	America	USDA-GRIN	Q1	Q4	NSL6097_UnitedStates,Minnesota_America_Q1	NSL6097_UnitedStates,Minnesota_America_Q4
NSL6098	Norfolk Savoy/Bloomsdale	UnitedStates,Virginia	UnitedStates	America	USDA-GRIN	Q1	Q1	NSL6098_UnitedStates,Virginia_America_Q1	NSL6098_UnitedStates,Virginia_America_Q1
NSL6099	Nobel/Giant Thick Leaved	UnitedStates,Pennsylvania	UnitedStates	America	USDA-GRIN	Q1	Q1	NSL6099_UnitedStates,Pennsylvania_America_Q1	NSL6099_UnitedStates,Pennsylvania_America_Q1
NSL6557	Old Dominion	UnitedStates,Washington	UnitedStates	America	USDA-GRIN	Q1	Q1	NSL6557_UnitedStates,Washington_America_Q1	NSL6557_UnitedStates,Washington_America_Q1
NSL65915	Advance	UnitedStates,Oregon	UnitedStates	America	USDA-GRIN	Q1	Q1	NSL65915_UnitedStates,Oregon_America_Q1	NSL65915_UnitedStates,Oregon_America_Q1
NSL6693	Old Dominion	UnitedStates,Michigan	UnitedStates	America	USDA-GRIN	Q1	Q1	NSL6693_UnitedStates,Michigan_America_Q1	NSL6693_UnitedStates,Michigan_America_Q1
NSL6782	Hollandia	Netherlands	Netherlands	Europe	USDA-GRIN	Q1	Q1	NSL6782_Netherlands_Europe_Q1	NSL6782_Netherlands_Europe_Q1
NSL68264	Nores	UnitedStates,NewYork	UnitedStates	America	USDA-GRIN	Q1	Q1	NSL68264_UnitedStates,NewYork_America_Q1	NSL68264_UnitedStates,NewYork_America_Q1
NSL81328	Duet	UnitedStates,Maryland	UnitedStates	America	USDA-GRIN	Q1	Q1	NSL81328_UnitedStates,Maryland_America_Q1	NSL81328_UnitedStates,Maryland_America_Q1
NSL92513	Bloomsdale Long Standing	UnitedStates,Oregon	UnitedStates	America	USDA-GRIN	Q1	Q1	NSL92513_UnitedStates,Oregon_America_Q1	NSL92513_UnitedStates,Oregon_America_Q1
PI103063	11	China,Beijing	China	Asia	USDA-GRIN	Q1	Q1	PI103063_China,Beijing_Asia_Q1	PI103063_China,Beijing_Asia_Q1
PI163309	Polag Benaresi	India	India	Asia	USDA-GRIN	Q1	Q1	PI163309_India_Asia_Q1	PI163309_India_Asia_Q1
PI164965	Cornell ID #242	Turkey	Turkey	Turkey	USDA-GRIN	Q1	Q1	PI164965_Turkey_Turkey_Q1	PI164965_Turkey_Turkey_Q1
PI164966	Cornell ID #243	Turkey	Turkey	Turkey	USDA-GRIN	Q1	Q1	PI164966_Turkey_Turkey_Q1	PI164966_Turkey_Turkey_Q1
PI165560	Palak	India	India	Asia	USDA-GRIN	Q1	Q3	PI165560_India_Asia_Q1	PI165560_India_Asia_Q3
PI165710	Cornell ID #247	Japan	Japan	Asia	USDA-GRIN	Q1	Q3	PI165710_Japan_Asia_Q1	PI165710_Japan_Asia_Q3
PI165994	Palak	India	India	Asia	USDA-GRIN	Q1	Q1	PI165994_India_Asia_Q1	PI165994_India_Asia_Q1
PI166366	Palak	India	India	Asia	USDA-GRIN	Q1	Q1	PI166366_India_Asia_Q1	PI166366_India_Asia_Q1
PI167098	Cornell ID #250	Turkey	Turkey	Turkey	USDA-GRIN	Q1	Q1	PI167098_Turkey_Turkey_Q1	PI167098_Turkey_Turkey_Q1
PI167194	Ispanak	Turkey	Turkey	Turkey	USDA-GRIN	Q1	Q1	PI167194_Turkey_Turkey_Q1	PI167194_Turkey_Turkey_Q1
PI167195	Harlan 390	Turkey,Gaziantep	Turkey	Turkey	USDA-GRIN	Q1	Q1	PI167195_Turkey,Gaziantep_Turkey_Q1	PI167195_Turkey,Gaziantep_Turkey_Q1
PI169026	CGN 9499	Turkey	Turkey	Turkey	USDA-GRIN	Q1	Q1	PI169026_Turkey_Turkey_Q1	PI169026_Turkey_Turkey_Q1
PI169668	Dikensiz	Turkey,Izmir	Turkey	Turkey	USDA-GRIN	Q1	Q1	PI169668_Turkey,Izmir_Turkey_Q1	PI169668_Turkey,Izmir_Turkey_Q1
PI169669	Cornell ID #105	Turkey,Manisa	Turkey	Turkey	USDA-GRIN	Q1	Q1	PI169669_Turkey,Manisa_Turkey_Q1	PI169669_Turkey,Manisa_Turkey_Q1
PI169670	Harlan 1564	Turkey,Antalya	Turkey	Turkey	USDA-GRIN	Q1	Q1	PI169670_Turkey,Antalya_Turkey_Q1	PI169670_Turkey,Antalya_Turkey_Q1
PI169671	CGN 9500	Turkey,Burdur	Turkey	Turkey	USDA-GRIN	Q1	Q1	PI169671_Turkey,Burdur_Turkey_Q1	PI169671_Turkey,Burdur_Turkey_Q1
PI169673	Cornell ID #106	Turkey,Aydin	Turkey	Turkey	USDA-GRIN	Q1	Q1	PI169673_Turkey,Aydin_Turkey_Q1	PI169673_Turkey,Aydin_Turkey_Q1
PI169674	Dikenli	Turkey,Istanbul	Turkey	Turkey	USDA-GRIN	Q1	Q1	PI169674_Turkey,Istanbul_Turkey_Q1	PI169674_Turkey,Istanbul_Turkey_Q1
PI169675	Cornell ID #108	Turkey,Manisa	Turkey	Turkey	USDA-GRIN	Q1	Q1	PI169675_Turkey,Manisa_Turkey_Q1	PI169675_Turkey,Manisa_Turkey_Q1
PI169676	DIKENSIZ	Turkey,Manisa	Turkey	Turkey	USDA-GRIN	Q1	Q1	PI169676_Turkey,Manisa_Turkey_Q1	PI169676_Turkey,Manisa_Turkey_Q1
PI169677	Cornell ID #110	Turkey,Izmir	Turkey	Turkey	USDA-GRIN	Q1	Q1	PI169677_Turkey,Izmir_Turkey_Q1	PI169677_Turkey,Izmir_Turkey_Q1
PI169678	Cornell ID #111	Turkey,Hatay	Turkey	Turkey	USDA-GRIN	Q1	Q1	PI169678_Turkey,Hatay_Turkey_Q1	PI169678_Turkey,Hatay_Turkey_Q1
PI169679	Dikensiz Kuzu	Turkey,Istanbul	Turkey	Turkey	USDA-GRIN	Q1	Q1	PI169679_Turkey,Istanbul_Turkey_Q1	PI169679_Turkey,Istanbul_Turkey_Q1
PI169680	Cornell ID #113	Turkey,Kocaeli	Turkey	Turkey	USDA-GRIN	Q1	Q1Q4	PI169680_Turkey,Kocaeli_Turkey_Q1	PI169680_Turkey,Kocaeli_Turkey_Q1Q4
PI169682	Cornell ID #114	Turkey,Edirne	Turkey	Turkey	USDA-GRIN	Q1	Q1	PI169682_Turkey,Edirne_Turkey_Q1	PI169682_Turkey,Edirne_Turkey_Q1
PI169684	Harlan 2798	Turkey,Kirklareli	Turkey	Turkey	USDA-GRIN	Q1	Q1	PI169684_Turkey,Kirklareli_Turkey_Q1	PI169684_Turkey,Kirklareli_Turkey_Q1
PI169685	Cornell ID #115	Turkey,Balikesir	Turkey	Turkey	USDA-GRIN	Q1	Q1	PI169685_Turkey,Balikesir_Turkey_Q1	PI169685_Turkey,Balikesir_Turkey_Q1
PI169689	Yazlik	Turkey,Bursa	Turkey	Turkey	USDA-GRIN	Q1	Q1	PI169689_Turkey,Bursa_Turkey_Q1	PI169689_Turkey,Bursa_Turkey_Q1
PI169690	Dikensiz	Turkey,Kocaeli	Turkey	Turkey	USDA-GRIN	Q1	Q1	PI169690_Turkey,Kocaeli_Turkey_Q1	PI169690_Turkey,Kocaeli_Turkey_Q1
PI171858	Harlan 6652	Turkey,Kastamonu	Turkey	Turkey	USDA-GRIN	Q1	Q1	PI171858_Turkey,Kastamonu_Turkey_Q1	PI171858_Turkey,Kastamonu_Turkey_Q1
PI171859	Harlan 6725	Turkey,Samsun	Turkey	Turkey	USDA-GRIN	Q1	Q1	PI171859_Turkey,Samsun_Turkey_Q1	PI171859_Turkey,Samsun_Turkey_Q1
PI171861	Dikenli	Turkey,Samsun	Turkey	Turkey	USDA-GRIN	Q1	Q1	PI171861_Turkey,Samsun_Turkey_Q1	PI171861_Turkey,Samsun_Turkey_Q1
PI171862	Dikensiz	Turkey,Tokat	Turkey	Turkey	USDA-GRIN	Q1	Q1	PI171862_Turkey,Tokat_Turkey_Q1	PI171862_Turkey,Tokat_Turkey_Q1
PI171863	Dikenli	Turkey,Tokat	Turkey	Turkey	USDA-GRIN	Q1	Q1	PI171863_Turkey,Tokat_Turkey_Q1	PI171863_Turkey,Tokat_Turkey_Q1
PI171864	Harlan 6920	Turkey,Tokat	Turkey	Turkey	USDA-GRIN	Q1	Q1	PI171864_Turkey,Tokat_Turkey_Q1	PI171864_Turkey,Tokat_Turkey_Q1
PI171865	Cornell ID #76	Turkey,Trabzon	Turkey	Turkey	USDA-GRIN	Q1	Q1	PI171865_Turkey,Trabzon_Turkey_Q1	PI171865_Turkey,Trabzon_Turkey_Q1
PI171866	Dikenli	Turkey,Kars	Turkey	Turkey	USDA-GRIN	Q1	Q1	PI171866_Turkey,Kars_Turkey_Q1	PI171866_Turkey,Kars_Turkey_Q1
PI171867	Dikensiz	Turkey,Kars	Turkey	Turkey	USDA-GRIN	Q1	Q1	PI171867_Turkey,Kars_Turkey_Q1	PI171867_Turkey,Kars_Turkey_Q1
PI173122	Dikenli	Turkey,Kars	Turkey	Turkey	USDA-GRIN	Q1	Q1	PI173122_Turkey,Kars_Turkey_Q1	PI173122_Turkey,Kars_Turkey_Q1
PI173123	Cornell ID #80	Turkey,Kars	Turkey	Turkey	USDA-GRIN	Q1	Q1	PI173123_Turkey,Kars_Turkey_Q1	PI173123_Turkey,Kars_Turkey_Q1
PI173125	Cornell ID #82	Turkey,Mardin	Turkey	Turkey	USDA-GRIN	Q1	Q1	PI173125_Turkey,Mardin_Turkey_Q1	PI173125_Turkey,Mardin_Turkey_Q1
PI173126	Dikensiz	Turkey,Urfa	Turkey	Turkey	USDA-GRIN	Q1	Q1	PI173126_Turkey,Urfa_Turkey_Q1	PI173126_Turkey,Urfa_Turkey_Q1
PI173127	Cornell ID #83	Turkey,Maras	Turkey	Turkey	USDA-GRIN	Q1	Q1	PI173127_Turkey,Maras_Turkey_Q1	PI173127_Turkey,Maras_Turkey_Q1
PI173130	Cornell ID #86	Turkey,Malatya	Turkey	Turkey	USDA-GRIN	Q1	Q1	PI173130_Turkey,Malatya_Turkey_Q1	PI173130_Turkey,Malatya_Turkey_Q1
PI174383	Cornell ID #90	Turkey,Van	Turkey	Turkey	USDA-GRIN	Q1	Q1	PI174383_Turkey,Van_Turkey_Q1	PI174383_Turkey,Van_Turkey_Q1
PI174384	Cornell ID #91	Turkey,Van	Turkey	Turkey	USDA-GRIN	Q1	Q1	PI174384_Turkey,Van_Turkey_Q1	PI174384_Turkey,Van_Turkey_Q1
PI174385	Cornell ID #92	Turkey,Diyarbakir	Turkey	Turkey	USDA-GRIN	Q1	Q1	PI174385_Turkey,Diyarbakir_Turkey_Q1	PI174385_Turkey,Diyarbakir_Turkey_Q1
PI174386	Cornell ID #93	Turkey,Mardin	Turkey	Turkey	USDA-GRIN	Q1	Q1	PI174386_Turkey,Mardin_Turkey_Q1	PI174386_Turkey,Mardin_Turkey_Q1
PI174388	Dikensiz	Turkey,Elazig	Turkey	Turkey	USDA-GRIN	Q1	Q1	PI174388_Turkey,Elazig_Turkey_Q1	PI174388_Turkey,Elazig_Turkey_Q1
PI174960	Palak	India	India	Asia	USDA-GRIN	Q1	Q1	PI174960_India_Asia_Q1	PI174960_India_Asia_Q1
PI175312	Palak	India	India	Asia	USDA-GRIN	Q1	Q1	PI175312_India_Asia_Q1	PI175312_India_Asia_Q1
PI175595	Cornell ID #100	Turkey	Turkey	Turkey	USDA-GRIN	Q1	Q1	PI175595_Turkey_Turkey_Q1	PI175595_Turkey_Turkey_Q1
PI175923	Cornell ID #51	Turkey,Balikesir	Turkey	Turkey	USDA-GRIN	Q1	Q1	PI175923_Turkey,Balikesir_Turkey_Q1	PI175923_Turkey,Balikesir_Turkey_Q1
PI175924	Cornell ID #52	Turkey,Samsun	Turkey	Turkey	USDA-GRIN	Q1	Q1	PI175924_Turkey,Samsun_Turkey_Q1	PI175924_Turkey,Samsun_Turkey_Q1
PI175925	Cornell ID #53	Turkey,Canakkale	Turkey	Turkey	USDA-GRIN	Q1	Q1	PI175925_Turkey,Canakkale_Turkey_Q1	PI175925_Turkey,Canakkale_Turkey_Q1
PI175926	Harlan 6054	Turkey,Kocaeli	Turkey	Turkey	USDA-GRIN	Q1	Q1	PI175926_Turkey,Kocaeli_Turkey_Q1	PI175926_Turkey,Kocaeli_Turkey_Q1
PI175927	Cornell ID #55	Turkey,Yozgat	Turkey	Turkey	USDA-GRIN	Q1	Q1	PI175927_Turkey,Yozgat_Turkey_Q1	PI175927_Turkey,Yozgat_Turkey_Q1
PI175928	Harlan 9061	Turkey,Yozgat	Turkey	Turkey	USDA-GRIN	Q1	Q1	PI175928_Turkey,Yozgat_Turkey_Q1	PI175928_Turkey,Yozgat_Turkey_Q1
PI175929	Harlan 8866	Turkey,Erzincan	Turkey	Turkey	USDA-GRIN	Q1	Q1	PI175929_Turkey,Erzincan_Turkey_Q1	PI175929_Turkey,Erzincan_Turkey_Q1
PI175931	Harlan 9132	Turkey,Kirsehir	Turkey	Turkey	USDA-GRIN	Q1	Q1	PI175931_Turkey,Kirsehir_Turkey_Q1	PI175931_Turkey,Kirsehir_Turkey_Q1
PI175932	Harlan 9148	Turkey,Kayseri	Turkey	Turkey	USDA-GRIN	Q1	Q1	PI175932_Turkey,Kayseri_Turkey_Q1	PI175932_Turkey,Kayseri_Turkey_Q1
PI176371	Monstrans Viroflag	Italy	Italy	Europe	USDA-GRIN	Q1	Q1	PI176371_Italy_Europe_Q1	PI176371_Italy_Europe_Q1
PI176372	Cornell ID #62	Italy	Italy	Europe	USDA-GRIN	Q1	Q1	PI176372_Italy_Europe_Q1	PI176372_Italy_Europe_Q1
PI176769	Cornell ID #63	Turkey,Erzincan	Turkey	Turkey	USDA-GRIN	Q1	Q1	PI176769_Turkey,Erzincan_Turkey_Q1	PI176769_Turkey,Erzincan_Turkey_Q1
PI176770	Cornell ID #64	Turkey,Erzincan	Turkey	Turkey	USDA-GRIN	Q1	Q1	PI176770_Turkey,Erzincan_Turkey_Q1	PI176770_Turkey,Erzincan_Turkey_Q1
PI176771	Cornell ID #65	Turkey,Sivas	Turkey	Turkey	USDA-GRIN	Q1	Q1	PI176771_Turkey,Sivas_Turkey_Q1	PI176771_Turkey,Sivas_Turkey_Q1
PI176774	Cornell ID #58	Turkey,Konya	Turkey	Turkey	USDA-GRIN	Q1	Q1	PI176774_Turkey,Konya_Turkey_Q1	PI176774_Turkey,Konya_Turkey_Q1
PI176775	Harlan 9430	Turkey	Turkey	Turkey	USDA-GRIN	Q1	Q1	PI176775_Turkey_Turkey_Q1	PI176775_Turkey_Turkey_Q1
PI176776	Cornell ID #59	Turkey	Turkey	Turkey	USDA-GRIN	Q1	Q1	PI176776_Turkey_Turkey_Q1	PI176776_Turkey_Turkey_Q1
PI176777	Cornell ID #60	Turkey,Bilecik	Turkey	Turkey	USDA-GRIN	Q1	Q1	PI176777_Turkey,Bilecik_Turkey_Q1	PI176777_Turkey,Bilecik_Turkey_Q1
PI176778	Cornell ID #66	Turkey,Bilecik	Turkey	Turkey	USDA-GRIN	Q1	Q1	PI176778_Turkey,Bilecik_Turkey_Q1	PI176778_Turkey,Bilecik_Turkey_Q1
PI177081	Cornell ID #69	Turkey,Tekirdag	Turkey	Turkey	USDA-GRIN	Q1	Q1	PI177081_Turkey,Tekirdag_Turkey_Q1	PI177081_Turkey,Tekirdag_Turkey_Q1
PI177082	Alman	Turkey,Kayseri	Turkey	Turkey	USDA-GRIN	Q1	Q1	PI177082_Turkey,Kayseri_Turkey_Q1	PI177082_Turkey,Kayseri_Turkey_Q1
PI177557	Cornell ID #71	Turkey,Ankara	Turkey	Turkey	USDA-GRIN	Q1	Q1	PI177557_Turkey,Ankara_Turkey_Q1	PI177557_Turkey,Ankara_Turkey_Q1
PI177558	Harlan 4403	Turkey	Turkey	Turkey	USDA-GRIN	Q1	Q1	PI177558_Turkey_Turkey_Q1	PI177558_Turkey_Turkey_Q1
PI179041	Cornell ID #72	Turkey,Zonguldak	Turkey	Turkey	USDA-GRIN	Q1	Q1	PI179041_Turkey,Zonguldak_Turkey_Q1	PI179041_Turkey,Zonguldak_Turkey_Q1
PI179043	Cornell ID #74	Turkey,Eskisehir	Turkey	Turkey	USDA-GRIN	Q1	Q1	PI179043_Turkey,Eskisehir_Turkey_Q1	PI179043_Turkey,Eskisehir_Turkey_Q1
PI179044	Harlan 9665	Turkey,Cankiri	Turkey	Turkey	USDA-GRIN	Q1	Q1	PI179044_Turkey,Cankiri_Turkey_Q1	PI179044_Turkey,Cankiri_Turkey_Q1
PI179508	Cornell ID #75	Iraq	Iraq	Asia	USDA-GRIN	Q1	Q1	PI179508_Iraq_Asia_Q1	PI179508_Iraq_Asia_Q1
PI179509	Kuzukalak	Turkey,Bursa	Turkey	Turkey	USDA-GRIN	Q1	Q1	PI179509_Turkey,Bursa_Turkey_Q1	PI179509_Turkey,Bursa_Turkey_Q1
PI179588	458	Belgium	Belgium	Europe	USDA-GRIN	Q1	Q1	PI179588_Belgium_Europe_Q1	PI179588_Belgium_Europe_Q1
PI179590	452	Belgium	Belgium	Europe	USDA-GRIN	Q1	Q1	PI179590_Belgium_Europe_Q1	PI179590_Belgium_Europe_Q1
PI179591	451	Belgium	Belgium	Europe	USDA-GRIN	Q1	Q1	PI179591_Belgium_Europe_Q1	PI179591_Belgium_Europe_Q1
PI179592	455	Belgium	Belgium	Europe	USDA-GRIN	Q1	Q1Q4	PI179592_Belgium_Europe_Q1	PI179592_Belgium_Europe_Q1Q4
PI179593.1	450	Belgium	Belgium	Europe	USDA-GRIN	Q1	Q1	PI179593.1_Belgium_Europe_Q1	PI179593.1_Belgium_Europe_Q1
PI179593.2	450	Belgium	Belgium	Europe	USDA-GRIN	Q1	Q1	PI179593.2_Belgium_Europe_Q1	PI179593.2_Belgium_Europe_Q1
PI179594	445	Belgium	Belgium	Europe	USDA-GRIN	Q1	Q1	PI179594_Belgium_Europe_Q1	PI179594_Belgium_Europe_Q1
PI179595	Victoria	Belgium	Belgium	Europe	USDA-GRIN	Q1	Q1	PI179595_Belgium_Europe_Q1	PI179595_Belgium_Europe_Q1
PI179597	454	Belgium	Belgium	Europe	USDA-GRIN	Q1	Q1	PI179597_Belgium_Europe_Q1	PI179597_Belgium_Europe_Q1
PI181808	Beledi	Syria	Syria	Asia	USDA-GRIN	Q1	Q1	PI181808_Syria_Asia_Q1	PI181808_Syria_Asia_Q1
PI181923	Hama no. 20	Syria	Syria	Asia	USDA-GRIN	Q1	Q1	PI181923_Syria_Asia_Q1	PI181923_Syria_Asia_Q1
PI181964	Homs No. 27	Syria	Syria	Asia	USDA-GRIN	Q1	Q1	PI181964_Syria_Asia_Q1	PI181964_Syria_Asia_Q1
PI192945	CGN 9615	China	China	Asia	USDA-GRIN	Q1	Q1	PI192945_China_Asia_Q1	PI192945_China_Asia_Q1
PI193619	Victoria	Ethiopia	Ethiopia	Africa	USDA-GRIN	Q1	Q1Q4	PI193619_Ethiopia_Africa_Q1	PI193619_Ethiopia_Africa_Q1Q4
PI204632	Cornell ID #16	Turkey,Sivas	Turkey	Turkey	USDA-GRIN	Q1	Q1	PI204632_Turkey,Sivas_Turkey_Q1	PI204632_Turkey,Sivas_Turkey_Q1
PI204734	Cornell ID #18	Turkey	Turkey	Turkey	USDA-GRIN	Q1	Q1	PI204734_Turkey_Turkey_Q1	PI204734_Turkey_Turkey_Q1
PI204735	Cornell ID #19	Turkey	Turkey	Turkey	USDA-GRIN	Q1	Q1	PI204735_Turkey_Turkey_Q1	PI204735_Turkey_Turkey_Q1
PI204736	CGN 9622	Turkey	Turkey	Turkey	USDA-GRIN	Q1	Q1	PI204736_Turkey_Turkey_Q1	PI204736_Turkey_Turkey_Q1
PI205231	Cornell ID #20	Turkey	Turkey	Turkey	USDA-GRIN	Q1	Q1	PI205231_Turkey_Turkey_Q1	PI205231_Turkey_Turkey_Q1
PI205232	Cornell ID #21	Turkey	Turkey	Turkey	USDA-GRIN	Q1	Q1	PI205232_Turkey_Turkey_Q1	PI205232_Turkey_Turkey_Q1
PI205234	Cornell ID #23	Turkey	Turkey	Turkey	USDA-GRIN	Q1	Q1	PI205234_Turkey_Turkey_Q1	PI205234_Turkey_Turkey_Q1
PI205235	Cornell ID #24	Turkey	Turkey	Turkey	USDA-GRIN	Q1	Q1	PI205235_Turkey_Turkey_Q1	PI205235_Turkey_Turkey_Q1
PI206473	Cornell ID #26	Turkey	Turkey	Turkey	USDA-GRIN	Q1	Q1	PI206473_Turkey_Turkey_Q1	PI206473_Turkey_Turkey_Q1
PI206753	Cornell ID #29	Turkey	Turkey	Turkey	USDA-GRIN	Q1	Q1	PI206753_Turkey_Turkey_Q1	PI206753_Turkey_Turkey_Q1
PI207518	Cornell ID #30	Afghanistan	Afghanistan	Asia	USDA-GRIN	Q1	Q1	PI207518_Afghanistan_Asia_Q1	PI207518_Afghanistan_Asia_Q1
PI209644	No. 1	Iran,Fars	Iran	Asia	USDA-GRIN	Q1	Q1	PI209644_Iran,Fars_Asia_Q1	PI209644_Iran,Fars_Asia_Q1
PI209645	No. 2	Iran,Fars	Iran	Asia	USDA-GRIN	Q1	Q1	PI209645_Iran,Fars_Asia_Q1	PI209645_Iran,Fars_Asia_Q1
PI209646	No. 3	Turkey	Turkey	Turkey	USDA-GRIN	Q1	Q1	PI209646_Turkey_Turkey_Q1	PI209646_Turkey_Turkey_Q1
PI209647	No. 4	Iran,Fars	Iran	Asia	USDA-GRIN	Q1	Q1	PI209647_Iran,Fars_Asia_Q1	PI209647_Iran,Fars_Asia_Q1
PI211632	Cornell ID #35	Afghanistan	Afghanistan	Asia	USDA-GRIN	Q1	Q1	PI211632_Afghanistan_Asia_Q1	PI211632_Afghanistan_Asia_Q1
PI212119	Cornell ID #5	Afghanistan	Afghanistan	Asia	USDA-GRIN	Q1	Q1	PI212119_Afghanistan_Asia_Q1	PI212119_Afghanistan_Asia_Q1
PI212328	Cornell ID #7	Afghanistan	Afghanistan	Asia	USDA-GRIN	Q1	Q1	PI212328_Afghanistan_Asia_Q1	PI212328_Afghanistan_Asia_Q1
PI217425	Cornell ID #9	Korea,South	Korea	Asia	USDA-GRIN	Q1	Q1	PI217425_Korea,South_Asia_Q1	PI217425_Korea,South_Asia_Q1
PI219949	Cornell ID #11	Afghanistan	Afghanistan	Asia	USDA-GRIN	Q1	Q1Q4	PI219949_Afghanistan_Asia_Q1	PI219949_Afghanistan_Asia_Q1Q4
PI220546	Palek	Afghanistan,Baghlan	Afghanistan	Asia	USDA-GRIN	Q1	Q1	PI220546_Afghanistan,Baghlan_Asia_Q1	PI220546_Afghanistan,Baghlan_Asia_Q1
PI222270	Esfenaj	Iran	Iran	Asia	USDA-GRIN	Q1	Q1	PI222270_Iran_Asia_Q1	PI222270_Iran_Asia_Q1
PI222749	Esfenaj	Iran	Iran	Asia	USDA-GRIN	Q1	Q1	PI222749_Iran_Asia_Q1	PI222749_Iran_Asia_Q1
PI222750	Esfenaj	Iran	Iran	Asia	USDA-GRIN	Q1	Q1	PI222750_Iran_Asia_Q1	PI222750_Iran_Asia_Q1
PI222838	Esfenaj	Iran	Iran	Asia	USDA-GRIN	Q1	Q1	PI222838_Iran_Asia_Q1	PI222838_Iran_Asia_Q1
PI223536	Palek	Afghanistan	Afghanistan	Asia	USDA-GRIN	Q1	Q1	PI223536_Afghanistan_Asia_Q1	PI223536_Afghanistan_Asia_Q1
PI224959	Cornell ID #4	Iran	Iran	Asia	USDA-GRIN	Q1	Q1	PI224959_Iran_Asia_Q1	PI224959_Iran_Asia_Q1
PI226671	Cornell ID #10	Iran	Iran	Asia	USDA-GRIN	Q1	Q1	PI226671_Iran_Asia_Q1	PI226671_Iran_Asia_Q1
PI227045	Cornell ID #201	Iran	Iran	Asia	USDA-GRIN	Q1	Q1	PI227045_Iran_Asia_Q1	PI227045_Iran_Asia_Q1
PI227230	Jiromaru	Japan	Japan	Asia	USDA-GRIN	Q1	Q1	PI227230_Japan_Asia_Q1	PI227230_Japan_Asia_Q1
PI227383	Espinacia	Iran	Iran	Asia	USDA-GRIN	Q1	Q1	PI227383_Iran_Asia_Q1	PI227383_Iran_Asia_Q1
PI229731	Esfinags	Iran	Iran	Asia	USDA-GRIN	Q1	Q1	PI229731_Iran_Asia_Q1	PI229731_Iran_Asia_Q1
PI229792	Espinage	Iran	Iran	Asia	USDA-GRIN	Q1	Q1	PI229792_Iran_Asia_Q1	PI229792_Iran_Asia_Q1
PI249920	Espinaca Veroflay	Spain	Spain	Europe	USDA-GRIN	Q1	Q1	PI249920_Spain_Europe_Q1	PI249920_Spain_Europe_Q1
PI251507	Esfanej	Iran	Iran	Asia	USDA-GRIN	Q1	Q1	PI251507_Iran_Asia_Q1	PI251507_Iran_Asia_Q1
PI261788	Geant d'Hiver	France	France	Europe	USDA-GRIN	Q1	Q1	PI261788_France_Europe_Q1	PI261788_France_Europe_Q1
PI262161	Nostruosa Wireflay	Spain	Spain	Europe	USDA-GRIN	Q1	Q1	PI262161_Spain_Europe_Q1	PI262161_Spain_Europe_Q1
PI263873	Cornell ID #215	Greece	Greece	Europe	USDA-GRIN	Q1	Q1	PI263873_Greece_Europe_Q1	PI263873_Greece_Europe_Q1
PI266926	Universal	Germany	Germany	Europe	USDA-GRIN	Q1	Q1	PI266926_Germany_Europe_Q1	PI266926_Germany_Europe_Q1
PI274042	Best of All	International.cultivar	International.cultivar	International.cultivar	USDA-GRIN	Q1	Q1	PI274042_International.cultivar_International.cultivar_Q1	PI274042_International.cultivar_International.cultivar_Q1
PI274044	Early Giant	International.cultivar	International.cultivar	International.cultivar	USDA-GRIN	Q1	Q1	PI274044_International.cultivar_International.cultivar_Q1	PI274044_International.cultivar_International.cultivar_Q1
PI274046	Elsoms 23	International.cultivar	International.cultivar	International.cultivar	USDA-GRIN	Q1	Q1	PI274046_International.cultivar_International.cultivar_Q1	PI274046_International.cultivar_International.cultivar_Q1
PI274047	Elsoms 23 X Troubadour	International.cultivar	International.cultivar	International.cultivar	USDA-GRIN	Q1	Q1	PI274047_International.cultivar_International.cultivar_Q1	PI274047_International.cultivar_International.cultivar_Q1
PI274048	Giant Early Leaf	International.cultivar	International.cultivar	International.cultivar	USDA-GRIN	Q1	Q1	PI274048_International.cultivar_International.cultivar_Q1	PI274048_International.cultivar_International.cultivar_Q1
PI274049	Hammenhogs Vinter	International.cultivar	International.cultivar	International.cultivar	USDA-GRIN	Q1	Q1	PI274049_International.cultivar_International.cultivar_Q1	PI274049_International.cultivar_International.cultivar_Q1
PI274050	Hiemalis	International.cultivar	International.cultivar	International.cultivar	USDA-GRIN	Q1	Q1	PI274050_International.cultivar_International.cultivar_Q1	PI274050_International.cultivar_International.cultivar_Q1
PI274051	Matador Improved	UnitedKingdom,England	UnitedKingdom	Europe	USDA-GRIN	Q1	Q1	PI274051_UnitedKingdom,England_Europe_Q1	PI274051_UnitedKingdom,England_Europe_Q1
PI274052	Nobell II	International.cultivar	International.cultivar	International.cultivar	USDA-GRIN	Q1	Q1	PI274052_International.cultivar_International.cultivar_Q1	PI274052_International.cultivar_International.cultivar_Q1
PI274056	Proloog	International.cultivar	International.cultivar	International.cultivar	USDA-GRIN	Q1	Q1	PI274056_International.cultivar_International.cultivar_Q1	PI274056_International.cultivar_International.cultivar_Q1
PI274060	Toftegard	International.cultivar	International.cultivar	International.cultivar	USDA-GRIN	Q1	Q4	PI274060_International.cultivar_International.cultivar_Q1	PI274060_International.cultivar_International.cultivar_Q4
PI274065	Wisemona	International.cultivar	International.cultivar	International.cultivar	USDA-GRIN	Q1	Q1	PI274065_International.cultivar_International.cultivar_Q1	PI274065_International.cultivar_International.cultivar_Q1
PI285751	Koda	Poland,Warszawa	Poland	Europe	USDA-GRIN	Q1	Q1	PI285751_Poland,Warszawa_Europe_Q1	PI285751_Poland,Warszawa_Europe_Q1
PI296393	Cornell ID #180	Iran	Iran	Asia	USDA-GRIN	Q1	Q1	PI296393_Iran_Asia_Q1	PI296393_Iran_Asia_Q1
PI358247	Domasen	Macedonia	Macedonia	Europe	USDA-GRIN	Q1	Q1	PI358247_Macedonia_Europe_Q1	PI358247_Macedonia_Europe_Q1
PI358248	Ohridski	Macedonia	Macedonia	Europe	USDA-GRIN	Q1	Q4	PI358248_Macedonia_Europe_Q1	PI358248_Macedonia_Europe_Q4
PI358249	Kocanski	Macedonia	Macedonia	Europe	USDA-GRIN	Q1	Q1	PI358249_Macedonia_Europe_Q1	PI358249_Macedonia_Europe_Q1
PI358250	Kumanovski	Macedonia	Macedonia	Europe	USDA-GRIN	Q1	Q1	PI358250_Macedonia_Europe_Q1	PI358250_Macedonia_Europe_Q1
PI358251	Prilepski	Macedonia	Macedonia	Europe	USDA-GRIN	Q1	Q1	PI358251_Macedonia_Europe_Q1	PI358251_Macedonia_Europe_Q1
PI358252	Edrolisten	Macedonia	Macedonia	Europe	USDA-GRIN	Q1	Q1	PI358252_Macedonia_Europe_Q1	PI358252_Macedonia_Europe_Q1
PI358253	Domasen	Macedonia	Macedonia	Europe	USDA-GRIN	Q1	Q1	PI358253_Macedonia_Europe_Q1	PI358253_Macedonia_Europe_Q1
PI358257	Struski	Macedonia	Macedonia	Europe	USDA-GRIN	Q1	Q1	PI358257_Macedonia_Europe_Q1	PI358257_Macedonia_Europe_Q1
PI358259	Bitolski	Macedonia	Macedonia	Europe	USDA-GRIN	Q1	Q1	PI358259_Macedonia_Europe_Q1	PI358259_Macedonia_Europe_Q1
PI360710	Samos Hybrid	France	France	Europe	USDA-GRIN	Q1	Q1	PI360710_France_Europe_Q1	PI360710_France_Europe_Q1
PI360894	Matares	Netherlands	Netherlands	Europe	USDA-GRIN	Q1	Q1	PI360894_Netherlands_Europe_Q1	PI360894_Netherlands_Europe_Q1
PI360895	Nores	Netherlands	Netherlands	Europe	USDA-GRIN	Q1	Q4	PI360895_Netherlands_Europe_Q1	PI360895_Netherlands_Europe_Q4
PI361127	Noorman	England	England	Europe	USDA-GRIN	Q1	Q4	PI361127_England_Europe_Q1	PI361127_England_Europe_Q4
PI368824	Sirokolisten	Macedonia	Macedonia	Europe	USDA-GRIN	Q1	Q1	PI368824_Macedonia_Europe_Q1	PI368824_Macedonia_Europe_Q1
PI368825	Domasen	Macedonia	Macedonia	Europe	USDA-GRIN	Q1	Q1	PI368825_Macedonia_Europe_Q1	PI368825_Macedonia_Europe_Q1
PI374233	Baladi	Egypt	Egypt	Asia	USDA-GRIN	Q1	Q1	PI374233_Egypt_Asia_Q1	PI374233_Egypt_Asia_Q1
PI379547	Veleski	Macedonia	Macedonia	Europe	USDA-GRIN	Q1	Q4	PI379547_Macedonia_Europe_Q1	PI379547_Macedonia_Europe_Q4
PI379548	Prilepski	Macedonia	Macedonia	Europe	USDA-GRIN	Q1	Q1	PI379548_Macedonia_Europe_Q1	PI379548_Macedonia_Europe_Q1
PI379549	Stipski	Macedonia	Macedonia	Europe	USDA-GRIN	Q1	Q4	PI379549_Macedonia_Europe_Q1	PI379549_Macedonia_Europe_Q4
PI379550	Konjsko Rebro	Macedonia	Macedonia	Europe	USDA-GRIN	Q1	Q1	PI379550_Macedonia_Europe_Q1	PI379550_Macedonia_Europe_Q1
PI379551	Krupen	Macedonia	Macedonia	Europe	USDA-GRIN	Q1	Q1	PI379551_Macedonia_Europe_Q1	PI379551_Macedonia_Europe_Q1
PI419218	Cornell ID #164	China.HongKong	China.HongKong	Asia	USDA-GRIN	Q1	Q3	PI419218_China.HongKong_Asia_Q1	PI419218_China.HongKong_Asia_Q3
PI433207	495	China	China	Asia	USDA-GRIN	Q1	Q3	PI433207_China_Asia_Q1	PI433207_China_Asia_Q3
PI433210	498	China	China	Asia	USDA-GRIN	Q1	Q1Q3	PI433210_China_Asia_Q1	PI433210_China_Asia_Q1Q3
PI433211	499	France	France	Europe	USDA-GRIN	Q1	Q1	PI433211_France_Europe_Q1	PI433211_France_Europe_Q1
PI433212	500	China	China	Asia	USDA-GRIN	Q1	Q1	PI433212_China_Asia_Q1	PI433212_China_Asia_Q1
PI445782	Shami	Syria	Syria	Asia	USDA-GRIN	Q1	Q1	PI445782_Syria_Asia_Q1	PI445782_Syria_Asia_Q1
PI478393	Cornell ID #174	China	China	Asia	USDA-GRIN	Q1	Q1	PI478393_China_Asia_Q1	PI478393_China_Asia_Q1
PI491261	WP 106	Greece	Greece	Europe	USDA-GRIN	Q1	Q1	PI491261_Greece_Europe_Q1	PI491261_Greece_Europe_Q1
PI499373	Godir	SovietUnion	SovietUnion	Europe	USDA-GRIN	Q1	Q1	PI499373_SovietUnion_Europe_Q1	PI499373_SovietUnion_Europe_Q1
PI508504	Summer green	SouthKorea	SouthKorea	Asia	USDA-GRIN	Q1	Q3	PI508504_SouthKorea_Asia_Q1	PI508504_SouthKorea_Asia_Q3
PI527332	Dajian Ye Bo Cai	China	China	Asia	USDA-GRIN	Q1	Q3	PI527332_China_Asia_Q1	PI527332_China_Asia_Q3
PI531448	Eszkimo	Hungary	Hungary	Europe	USDA-GRIN	Q1	Q1	PI531448_Hungary_Europe_Q1	PI531448_Hungary_Europe_Q1
PI531449	Hegykoi	Hungary	Hungary	Europe	USDA-GRIN	Q1	Q1	PI531449_Hungary_Europe_Q1	PI531449_Hungary_Europe_Q1
PI531450	Kecskemeti	Hungary	Hungary	Europe	USDA-GRIN	Q1	Q1	PI531450_Hungary_Europe_Q1	PI531450_Hungary_Europe_Q1
PI531452	Matador Darko	Denmark	Denmark	Europe	USDA-GRIN	Q1	Q1	PI531452_Denmark_Europe_Q1	PI531452_Denmark_Europe_Q1
PI531453	Mohai	Hungary	Hungary	Europe	USDA-GRIN	Q1	Q1	PI531453_Hungary_Europe_Q1	PI531453_Hungary_Europe_Q1
PI531454	Mosonmagyarovari	Hungary	Hungary	Europe	USDA-GRIN	Q1	Q1	PI531454_Hungary_Europe_Q1	PI531454_Hungary_Europe_Q1
PI531456	Popey	Hungary	Hungary	Europe	USDA-GRIN	Q1	Q1	PI531456_Hungary_Europe_Q1	PI531456_Hungary_Europe_Q1
PI535897	Olbrzym Zimowy	Poland	Poland	Europe	USDA-GRIN	Q1	Q1	PI535897_Poland_Europe_Q1	PI535897_Poland_Europe_Q1
PI604777	Sapporo Ohba	Japan,Hokkaido	Japan	Asia	USDA-GRIN	Q1	Q4	PI604777_Japan,Hokkaido_Asia_Q1	PI604777_Japan,Hokkaido_Asia_Q4
PI604778	New Asia	Japan,Hokkaido	Japan	Asia	USDA-GRIN	Q1	Q3	PI604778_Japan,Hokkaido_Asia_Q1	PI604778_Japan,Hokkaido_Asia_Q3
PI604779	Supahku	Japan,Hokkaido	Japan	Asia	USDA-GRIN	Q1	Q1	PI604779_Japan,Hokkaido_Asia_Q1	PI604779_Japan,Hokkaido_Asia_Q1
PI604780	Yuhparo	Japan,Hokkaido	Japan	Asia	USDA-GRIN	Q1	Q1	PI604780_Japan,Hokkaido_Asia_Q1	PI604780_Japan,Hokkaido_Asia_Q1
PI604782	SPI 12/76	Afghanistan,Jowzjan	Afghanistan	Asia	USDA-GRIN	Q1	Q1	PI604782_Afghanistan,Jowzjan_Asia_Q1	PI604782_Afghanistan,Jowzjan_Asia_Q1
PI604784	SPI 14/79	Afghanistan	Afghanistan	Asia	USDA-GRIN	Q1	Q1	PI604784_Afghanistan_Asia_Q1	PI604784_Afghanistan_Asia_Q1
PI604785	SPI 161/86	Mongolia	Mongolia	Asia	USDA-GRIN	Q1	Q3	PI604785_Mongolia_Asia_Q1	PI604785_Mongolia_Asia_Q3
PI604786	SPI 62/78	Nepal	Nepal	Asia	USDA-GRIN	Q1	Q1	PI604786_Nepal_Asia_Q1	PI604786_Nepal_Asia_Q1
PI604787	SPI 108/79	Afghanistan,Jowzjan	Afghanistan	Asia	USDA-GRIN	Q1	Q1	PI604787_Afghanistan,Jowzjan_Asia_Q1	PI604787_Afghanistan,Jowzjan_Asia_Q1
PI604788	SPI 109/93	Afghanistan	Afghanistan	Asia	USDA-GRIN	Q1	Q1	PI604788_Afghanistan_Asia_Q1	PI604788_Afghanistan_Asia_Q1
PI604790.1	SPI 111/80	Afghanistan	Afghanistan	Asia	USDA-GRIN	Q1	Q3	PI604790.1_Afghanistan_Asia_Q1	PI604790.1_Afghanistan_Asia_Q3
PI604790.2	SPI 111/80	Afghanistan	Afghanistan	Asia	USDA-GRIN	Q1	Q3Q4	PI604790.2_Afghanistan_Asia_Q1	PI604790.2_Afghanistan_Asia_Q3Q4
PI604791	SPI 114/81	Afghanistan	Afghanistan	Asia	USDA-GRIN	Q1	Q1Q3	PI604791_Afghanistan_Asia_Q1	PI604791_Afghanistan_Asia_Q1Q3
PI606707	America	Netherlands	Netherlands	Europe	USDA-GRIN	Q2	Q4	PI606707_Netherlands_Europe_Q2	PI606707_Netherlands_Europe_Q4
PI608762	K-17068	Thailand	Thailand	Europe	USDA-GRIN	Q1	Q3	PI608762_Thailand_Europe_Q1	PI608762_Thailand_Europe_Q3
PI647852	3.1	Republic_Georgia	Republic_Georgia	Europe	USDA-GRIN	Q1	Q1	PI647852_Republic_Georgia_Europe_Q1	PI647852_Republic_Georgia_Europe_Q1
PI647855	6.1	Republic_Georgia	Republic_Georgia	Europe	USDA-GRIN	Q1	Q1	PI647855_Republic_Georgia_Europe_Q1	PI647855_Republic_Georgia_Europe_Q1
PI648936	G050	Greece,Epirus	Greece	Europe	USDA-GRIN	Q1	Q1	PI648936_Greece,Epirus_Europe_Q1	PI648936_Greece,Epirus_Europe_Q1
PI648937	S019	Syria	Syria	Asia	USDA-GRIN	Q1	Q1	PI648937_Syria_Asia_Q1	PI648937_Syria_Asia_Q1
PI648939	T076	Turkey,Mugla	Turkey	Turkey	USDA-GRIN	Q1	Q1	PI648939_Turkey,Mugla_Turkey_Q1	PI648939_Turkey,Mugla_Turkey_Q1
PI648940	II9A0112	China,Beijing	China	Asia	USDA-GRIN	Q1	Q3	PI648940_China,Beijing_Asia_Q1	PI648940_China,Beijing_Asia_Q3
PI648942	II9A0169	China,Beijing	China	Asia	USDA-GRIN	Q1	Q3	PI648942_China,Beijing_Asia_Q1	PI648942_China,Beijing_Asia_Q3
PI648943	II9A0175	China,Beijing	China	Asia	USDA-GRIN	Q1	Q3	PI648943_China,Beijing_Asia_Q1	PI648943_China,Beijing_Asia_Q3
PI648944	II9A0190	China,Beijing	China	Asia	USDA-GRIN	Q1	Q3	PI648944_China,Beijing_Asia_Q1	PI648944_China,Beijing_Asia_Q3
PI648945	II9A0216	China,Beijing	China	Asia	USDA-GRIN	Q1	Q3	PI648945_China,Beijing_Asia_Q1	PI648945_China,Beijing_Asia_Q3
PI648946	II9A0245	China,Beijing	China	Asia	USDA-GRIN	Q1	Q3	PI648946_China,Beijing_Asia_Q1	PI648946_China,Beijing_Asia_Q3
PI648947	II9A0271	China,Beijing	China	Asia	USDA-GRIN	Q1	Q3	PI648947_China,Beijing_Asia_Q1	PI648947_China,Beijing_Asia_Q3
PI648948	II9A0286	China,Beijing	China	Asia	USDA-GRIN	Q1	Q3	PI648948_China,Beijing_Asia_Q1	PI648948_China,Beijing_Asia_Q3
PI648949	II9A0323	China,Beijing	China	Asia	USDA-GRIN	Q1	Q3	PI648949_China,Beijing_Asia_Q1	PI648949_China,Beijing_Asia_Q3
PI648950	139 X 135	UnitedStates,Maryland	UnitedStates	America	USDA-GRIN	Q1	Q4	PI648950_UnitedStates,Maryland_America_Q1	PI648950_UnitedStates,Maryland_America_Q4
PI648951	257 X 251	UnitedStates,Maryland	UnitedStates	America	USDA-GRIN	Q1	Q1	PI648951_UnitedStates,Maryland_America_Q1	PI648951_UnitedStates,Maryland_America_Q1
PI648952	134 X 129	UnitedStates,Maryland	UnitedStates	America	USDA-GRIN	Q1	Q4	PI648952_UnitedStates,Maryland_America_Q1	PI648952_UnitedStates,Maryland_America_Q4
PI648953	132 X 129	UnitedStates,Maryland	UnitedStates	America	USDA-GRIN	Q1	Q4	PI648953_UnitedStates,Maryland_America_Q1	PI648953_UnitedStates,Maryland_America_Q4
PI648955	86 X 83	UnitedStates,Maryland	UnitedStates	America	USDA-GRIN	Q1	Q1	PI648955_UnitedStates,Maryland_America_Q1	PI648955_UnitedStates,Maryland_America_Q1
PI648956	83 X 81	UnitedStates,Maryland	UnitedStates	America	USDA-GRIN	Q1	Q1	PI648956_UnitedStates,Maryland_America_Q1	PI648956_UnitedStates,Maryland_America_Q1
PI648958	62 X 60	UnitedStates,Maryland	UnitedStates	America	USDA-GRIN	Q1Q2	Q4	PI648958_UnitedStates,Maryland_America_Q1Q2	PI648958_UnitedStates,Maryland_America_Q4
PI648959	41 X 38	UnitedStates,Maryland	UnitedStates	America	USDA-GRIN	Q1	Q4	PI648959_UnitedStates,Maryland_America_Q1	PI648959_UnitedStates,Maryland_America_Q4
PI648960	16 X 15	UnitedStates,Maryland	UnitedStates	America	USDA-GRIN	Q1Q2	Q4	PI648960_UnitedStates,Maryland_America_Q1Q2	PI648960_UnitedStates,Maryland_America_Q4
PI648961	224 X 223	UnitedStates,Maryland	UnitedStates	America	USDA-GRIN	Q1	Q1	PI648961_UnitedStates,Maryland_America_Q1	PI648961_UnitedStates,Maryland_America_Q1
PI648962	5 X 1	UnitedStates,Maryland	UnitedStates	America	USDA-GRIN	Q2	Q4	PI648962_UnitedStates,Maryland_America_Q2	PI648962_UnitedStates,Maryland_America_Q4
PI648964	CALIFLAY	UnitedStates,California	UnitedStates	America	USDA-GRIN	Q1	Q4	PI648964_UnitedStates,California_America_Q1	PI648964_UnitedStates,California_America_Q4
PI648965	99 X 95	UnitedStates,Maryland	UnitedStates	America	USDA-GRIN	Q1	Q4	PI648965_UnitedStates,Maryland_America_Q1	PI648965_UnitedStates,Maryland_America_Q4
PI664497	Cornell ID #272	China	China	Asia	USDA-GRIN	Q1	Q1	PI664497_China_Asia_Q1	PI664497_China_Asia_Q1
PI664498	Cornell ID #273	China	China	Asia	USDA-GRIN	Q1	Q1	PI664498_China_Asia_Q1	PI664498_China_Asia_Q1
PI664499	Ex. No. 19	China	China	Asia	USDA-GRIN	Q1	Q1	PI664499_China_Asia_Q1	PI664499_China_Asia_Q1
Alrite.F1	Alrite	Japan.UnitedState	Japan.UnitedState	Asia.America	American.Takii	Q1	Q3	Alrite.F1_Japan.UnitedState_Asia.America_Q1	Alrite.F1_Japan.UnitedState_Asia.America_Q3
Avenger.F1	Avenger	Netherlands	Netherlands	Europe	Seminis	Q2	Q4	Avenger.F1_Netherlands_Europe_Q2	Avenger.F1_Netherlands_Europe_Q4
Bison.F1	Bison	Netherlands	Netherlands	Europe	Rijk.Zwaan	Q1Q2	Q4	Bison.F1_Netherlands_Europe_Q1Q2	Bison.F1_Netherlands_Europe_Q4
Bolero.F1	Bolero	Netherlands	Netherlands	Europe	Seminis	Q1	Q4	Bolero.F1_Netherlands_Europe_Q1	Bolero.F1_Netherlands_Europe_Q4
Bordeaux.F1	Bordeaux	Netherlands	Netherlands	Europe	Johnny.Selected.Seeds	Q1Q2	Q4	Bordeaux.F1_Netherlands_Europe_Q1Q2	Bordeaux.F1_Netherlands_Europe_Q4
Bossanova.F1	Bossanova	Netherlands	Netherlands	Europe	Seminis	Q1	Q4	Bossanova.F1_Netherlands_Europe_Q1	Bossanova.F1_Netherlands_Europe_Q4
Cheetah.F1	Cheetah	Netherlands	Netherlands	Europe	Rijk.Zwaan	Q2	Q4	Cheetah.F1_Netherlands_Europe_Q2	Cheetah.F1_Netherlands_Europe_Q4
Cherokee.F1	Cherokee	Netherlands	Netherlands	Europe	Seminis	Q2	Q4	Cherokee.F1_Netherlands_Europe_Q2	Cherokee.F1_Netherlands_Europe_Q4
Crocodile.F1	Crocodile	Netherlands	Netherlands	Europe	Rijk.Zwaan	Q1Q2	Q4	Crocodile.F1_Netherlands_Europe_Q1Q2	Crocodile.F1_Netherlands_Europe_Q4
Cypress.F1	Cypress	Netherlands	Netherlands	Europe	Seminis	Q1	Q1	Cypress.F1_Netherlands_Europe_Q1	Cypress.F1_Netherlands_Europe_Q1
Denali.F1	Denali	UnitedStates?	UnitedStates?	America?	Johnny.Selected.Seeds	Q2	Q2	Denali.F1_UnitedStates?_America?_Q2	Denali.F1_UnitedStates?_America?_Q2
Eagle.F1	Eagle	Netherlands	Netherlands	Europe	Rijk.Zwaan	Q2	Q4	Eagle.F1_Netherlands_Europe_Q2	Eagle.F1_Netherlands_Europe_Q4
Falcon.F1	Falcon	Netherlands	Netherlands	Europe	Seminis	Q2	Q4	Falcon.F1_Netherlands_Europe_Q2	Falcon.F1_Netherlands_Europe_Q4
Greyhound.F1	Greyhound	Netherlands	Netherlands	Europe	Seminis	Q2	Q4	Greyhound.F1_Netherlands_Europe_Q2	Greyhound.F1_Netherlands_Europe_Q4
Hector.F1	Hector	UnitedStates?	UnitedStates?	America?	Johnny.Selected.Seeds	Q1	Q4	Hector.F1_UnitedStates?_America?_Q1	Hector.F1_UnitedStates?_America?_Q4
Hellcat.F1	Hellcat	Netherlands	Netherlands	Europe	Seminis	Q2	Q4	Hellcat.F1_Netherlands_Europe_Q2	Hellcat.F1_Netherlands_Europe_Q4
Ideal.F1	Ideal	France	France	Europe	Gautier.Graines	Q1	Q4	Ideal.F1_France_Europe_Q1	Ideal.F1_France_Europe_Q4
Indian.Summer.F1	Indian Summer	UnitedStates?	UnitedStates?	America?	Johnny.Selected.Seeds	Q1Q2	Q4	Indian.Summer.F1_UnitedStates?_America?_Q1Q2	Indian.Summer.F1_UnitedStates?_America?_Q4
Interceptor.F1	Interceptor	Netherlands	Netherlands	Europe	Seminis	Q2	Q4	Interceptor.F1_Netherlands_Europe_Q2	Interceptor.F1_Netherlands_Europe_Q4
Lazio.F1	Lazio	Netherlands	Netherlands	Europe	Pop.Vriend	Q2	Q4	Lazio.F1_Netherlands_Europe_Q2	Lazio.F1_Netherlands_Europe_Q4
Lion.F1	Lion	Netherlands	Netherlands	Europe	Rijk.Zwaan	Q2	Q4	Lion.F1_Netherlands_Europe_Q2	Lion.F1_Netherlands_Europe_Q4
Megaton.F1	Megaton	Japan.UnitedState	Japan.UnitedState	Asia.America	American.Takii	Q1	Q1Q3	Megaton.F1_Japan.UnitedState_Asia.America_Q1	Megaton.F1_Japan.UnitedState_Asia.America_Q1Q3
Melody.F1	Melody	Netherlands	Netherlands	Europe	Seminis	Q1	Q1	Melody.F1_Netherlands_Europe_Q1	Melody.F1_Netherlands_Europe_Q1
Menorca.F1	Menorca	Netherlands	Netherlands	Europe	Seminis	Q1Q2	Q4	Menorca.F1_Netherlands_Europe_Q1Q2	Menorca.F1_Netherlands_Europe_Q4
Mig.F1	Mig	Netherlands	Netherlands	Europe	Seminis	Q2	Q4	Mig.F1_Netherlands_Europe_Q2	Mig.F1_Netherlands_Europe_Q4
Nordic.IV.1.F1	Nordic IV	UnitedStates	UnitedStates	America	Syngenta	Q1	Q4	Nordic.IV.1.F1_UnitedStates_America_Q1	Nordic.IV.1.F1_UnitedStates_America_Q4
Nordic.IV.2.F1	Nordic IV	UnitedStates	UnitedStates	America	Syngenta	Q1	Q1	Nordic.IV.2.F1_UnitedStates_America_Q1	Nordic.IV.2.F1_UnitedStates_America_Q1
Polar.Bear.F1	Polar Bear	Netherlands	Netherlands	Europe	Rijk.Zwaan	Q1	Q4	Polar.Bear.F1_Netherlands_Europe_Q1	Polar.Bear.F1_Netherlands_Europe_Q4
Polka.1.F1	Polka	Netherlands	Netherlands	Europe	Seminis	Q1	Q1	Polka.1.F1_Netherlands_Europe_Q1	Polka.1.F1_Netherlands_Europe_Q1
Polka.2.F1	Polka	Netherlands	Netherlands	Europe	Seminis	Q1	Q4	Polka.2.F1_Netherlands_Europe_Q1	Polka.2.F1_Netherlands_Europe_Q4
Regal.F1	Regal	UnitedStates	UnitedStates	America	Chriseed	Q2	Q2Q4	Regal.F1_UnitedStates_America_Q2	Regal.F1_UnitedStates_America_Q2Q4
Samish.F1	Samish	UnitedStates	UnitedStates	America	Chriseed	Q2	Q2	Samish.F1_UnitedStates_America_Q2	Samish.F1_UnitedStates_America_Q2
Sardinia.F1	Sardinia	Netherlands	Netherlands	Europe	Seminis	Q2	Q4	Sardinia.F1_Netherlands_Europe_Q2	Sardinia.F1_Netherlands_Europe_Q4
Seven.R.F1	Seven R	Netherlands	Netherlands	Europe	Seminis	Q1	Q1	Seven.R.F1_Netherlands_Europe_Q1	Seven.R.F1_Netherlands_Europe_Q1
Spinner.F1	Spinner	UnitedStates?	UnitedStates?	America	Johnny.Selected.Seeds	Q2	Q4	Spinner.F1_UnitedStates?_America_Q2	Spinner.F1_UnitedStates?_America_Q4
Summer.Focus.F1	Summer Focus	Japan.UnitedState	Japan.UnitedState	Asia.America	American.Takii	Q1Q2	Q4	Summer.Focus.F1_Japan.UnitedState_Asia.America_Q1Q2	Summer.Focus.F1_Japan.UnitedState_Asia.America_Q4
Tarpy.F1	Tarpy	Netherlands	Netherlands	Europe	Enza	Q1	Q4	Tarpy.F1_Netherlands_Europe_Q1	Tarpy.F1_Netherlands_Europe_Q4
T.Bird.F1	T-Bird	Netherlands	Netherlands	Europe	Enza	Q1	Q4	T.Bird.F1_Netherlands_Europe_Q1	T.Bird.F1_Netherlands_Europe_Q4
Tyee.F1	Tyee	UnitedStates	UnitedStates	America	Chriseed	Q1	Q4	Tyee.F1_UnitedStates_America_Q1	Tyee.F1_UnitedStates_America_Q4
Unipack.12.F1	Unipack 12	Netherlands	Netherlands	Europe	Seminis	Q2	Q4	Unipack.12.F1_Netherlands_Europe_Q2	Unipack.12.F1_Netherlands_Europe_Q4
Unipack.151.F1	Unipack 151	Netherlands	Netherlands	Europe	Seminis	Q1	Q1Q4	Unipack.151.F1_Netherlands_Europe_Q1	Unipack.151.F1_Netherlands_Europe_Q1Q4
Unipack.277.1.F1	Unipack 277	Netherlands	Netherlands	Europe	Seminis	Q2	Q4	Unipack.277.1.F1_Netherlands_Europe_Q2	Unipack.277.1.F1_Netherlands_Europe_Q4
Unipack.277.2.F1	Unipack 277	Netherlands	Netherlands	Europe	Seminis	Q2	Q4	Unipack.277.2.F1_Netherlands_Europe_Q2	Unipack.277.2.F1_Netherlands_Europe_Q4
Vancouver.F1	Vancouver	Netherlands	Netherlands	Europe	Seminis	Q2	Q2	Vancouver.F1_Netherlands_Europe_Q2	Vancouver.F1_Netherlands_Europe_Q2
Whale.F1	Whale	Netherlands	Netherlands	Europe	Rijk.Zwaan	Q1	Q4	Whale.F1_Netherlands_Europe_Q1	Whale.F1_Netherlands_Europe_Q4
04-103VGRS	04-103VGRS	UnitedStates,Arkansas	UnitedStates	America	Arkansas	Q2	Q2	04-103VGRS_UnitedStates,Arkansas_America_Q2	04-103VGRS_UnitedStates,Arkansas_America_Q2
08-03-316	08-03-316	UnitedStates,Arkansas	UnitedStates	America	Arkansas	Q2	Q2	08-03-316_UnitedStates,Arkansas_America_Q2	08-03-316_UnitedStates,Arkansas_America_Q2
08-101	08-101	UnitedStates,Arkansas	UnitedStates	America	Arkansas	Q2	Q2	08-101_UnitedStates,Arkansas_America_Q2	08-101_UnitedStates,Arkansas_America_Q2
08-104	08-104	UnitedStates,Arkansas	UnitedStates	America	Arkansas	Q2	Q2	08-104_UnitedStates,Arkansas_America_Q2	08-104_UnitedStates,Arkansas_America_Q2
08-109	08-109	UnitedStates,Arkansas	UnitedStates	America	Arkansas	Q2	Q2	08-109_UnitedStates,Arkansas_America_Q2	08-109_UnitedStates,Arkansas_America_Q2
08-110	08-110	UnitedStates,Arkansas	UnitedStates	America	Arkansas	Q2	Q2	08-110_UnitedStates,Arkansas_America_Q2	08-110_UnitedStates,Arkansas_America_Q2
08-112	08-112	UnitedStates,Arkansas	UnitedStates	America	Arkansas	Q2	Q2	08-112_UnitedStates,Arkansas_America_Q2	08-112_UnitedStates,Arkansas_America_Q2
08-114	08-114	UnitedStates,Arkansas	UnitedStates	America	Arkansas	Q2	Q2	08-114_UnitedStates,Arkansas_America_Q2	08-114_UnitedStates,Arkansas_America_Q2
08-115	08-115	UnitedStates,Arkansas	UnitedStates	America	Arkansas	Q2	Q2	08-115_UnitedStates,Arkansas_America_Q2	08-115_UnitedStates,Arkansas_America_Q2
08-116	08-116	UnitedStates,Arkansas	UnitedStates	America	Arkansas	Q2	Q2	08-116_UnitedStates,Arkansas_America_Q2	08-116_UnitedStates,Arkansas_America_Q2
08-122	08-122	UnitedStates,Arkansas	UnitedStates	America	Arkansas	Q2	Q2	08-122_UnitedStates,Arkansas_America_Q2	08-122_UnitedStates,Arkansas_America_Q2
08-128	08-128	UnitedStates,Arkansas	UnitedStates	America	Arkansas	Q2	Q2	08-128_UnitedStates,Arkansas_America_Q2	08-128_UnitedStates,Arkansas_America_Q2
08-134	08-134	UnitedStates,Arkansas	UnitedStates	America	Arkansas	Q2	Q2	08-134_UnitedStates,Arkansas_America_Q2	08-134_UnitedStates,Arkansas_America_Q2
08-135	08-135	UnitedStates,Arkansas	UnitedStates	America	Arkansas	Q2	Q2	08-135_UnitedStates,Arkansas_America_Q2	08-135_UnitedStates,Arkansas_America_Q2
08-140	08-140	UnitedStates,Arkansas	UnitedStates	America	Arkansas	Q2	Q2	08-140_UnitedStates,Arkansas_America_Q2	08-140_UnitedStates,Arkansas_America_Q2
08-143	08-143	UnitedStates,Arkansas	UnitedStates	America	Arkansas	Q2	Q2	08-143_UnitedStates,Arkansas_America_Q2	08-143_UnitedStates,Arkansas_America_Q2
08-144	08-144	UnitedStates,Arkansas	UnitedStates	America	Arkansas	Q2	Q2	08-144_UnitedStates,Arkansas_America_Q2	08-144_UnitedStates,Arkansas_America_Q2
08-150	08-150	UnitedStates,Arkansas	UnitedStates	America	Arkansas	Q2	Q2	08-150_UnitedStates,Arkansas_America_Q2	08-150_UnitedStates,Arkansas_America_Q2
08-166	08-166	UnitedStates,Arkansas	UnitedStates	America	Arkansas	Q2	Q2	08-166_UnitedStates,Arkansas_America_Q2	08-166_UnitedStates,Arkansas_America_Q2
08-167	08-167	UnitedStates,Arkansas	UnitedStates	America	Arkansas	Q2	Q2	08-167_UnitedStates,Arkansas_America_Q2	08-167_UnitedStates,Arkansas_America_Q2
08-180	08-180	UnitedStates,Arkansas	UnitedStates	America	Arkansas	Q2	Q2	08-180_UnitedStates,Arkansas_America_Q2	08-180_UnitedStates,Arkansas_America_Q2
08-183	08-183	UnitedStates,Arkansas	UnitedStates	America	Arkansas	Q2	Q2	08-183_UnitedStates,Arkansas_America_Q2	08-183_UnitedStates,Arkansas_America_Q2
08-191	08-191	UnitedStates,Arkansas	UnitedStates	America	Arkansas	Q2	Q2	08-191_UnitedStates,Arkansas_America_Q2	08-191_UnitedStates,Arkansas_America_Q2
08-334	08-334	UnitedStates,Arkansas	UnitedStates	America	Arkansas	Q2	Q2	08-334_UnitedStates,Arkansas_America_Q2	08-334_UnitedStates,Arkansas_America_Q2
08-354	08-354	UnitedStates,Arkansas	UnitedStates	America	Arkansas	Q2	Q2	08-354_UnitedStates,Arkansas_America_Q2	08-354_UnitedStates,Arkansas_America_Q2
08-86-310	08-86-310	UnitedStates,Arkansas	UnitedStates	America	Arkansas	Q2	Q2	08-86-310_UnitedStates,Arkansas_America_Q2	08-86-310_UnitedStates,Arkansas_America_Q2
08-88-212	08-88-212	UnitedStates,Arkansas	UnitedStates	America	Arkansas	Q2	Q2	08-88-212_UnitedStates,Arkansas_America_Q2	08-88-212_UnitedStates,Arkansas_America_Q2
08F380	08F380	UnitedStates,Arkansas	UnitedStates	America	Arkansas	Q2	Q2	08F380_UnitedStates,Arkansas_America_Q2	08F380_UnitedStates,Arkansas_America_Q2
88-670	88-670	UnitedStates,Arkansas	UnitedStates	America	Arkansas	Q2	Q2	88-670_UnitedStates,Arkansas_America_Q2	88-670_UnitedStates,Arkansas_America_Q2
97-154	97-154	UnitedStates,Arkansas	UnitedStates	America	Arkansas	Q1	Q2	97-154_UnitedStates,Arkansas_America_Q1	97-154_UnitedStates,Arkansas_America_Q2
aTwo population structures (Clusters) identified from Mega 6: Q1 means the spinach accession belongs to the population group1; Q2 to group2; and Q1Q2 to group1 or 2 bFour population structures (Clusters) identified from Mega 6: Q1 means the spinach accession belongs to the population group1; Q2 to group2; Q3 to groups3; Q4 to group4; and Q1Q2.Q1Q3, and other combinations to group1, 2, 3, or 4 cIn…
