# Supplementary material for: Genetic diversity and population structure analysis of spinach by single-nucleotide polymorphisms identified through genotyping-by-sequencing
Source: PLoS One. 2017 Nov 30;12(11):e0188745. doi: 10.1371/journal.pone.0188745 (PMC5708663; doi:10.1371/journal.pone.0188745)
Supplement: S2 Table — (XLSX) [file pone.0188745.s002.xlsx]

## Sheet: S2 Table
S2 Table. Spinach PI accession number, origin, country, region, and cluster assigned in this study in 268 USDA GRIN spinach accessions.
PI_number	Origin	Country	Region	2Q_clustera	5Q_clusterb	Taxon_Q2_IDc	Q5_IDd
Ames23662	Afghanistan,Jowzjan	Afghanistan	Asia	Q1Q2	Q4	Ames23662_Afghanistan_Asia_Q1Q2c	Ames23662_Afghanistan_Asia_Q4d
NSL184378	UnitedStates,Oregon	UnitedStates	America	Q2	Q3	NSL184378_US.Oregon_America_Q2	NSL184378_US.Oregon_America_Q3
NSL184380	UnitedStates,California	UnitedStates	America	Q2	Q3	NSL184380_US.California_America_Q2	NSL184380_US.California_America_Q3
NSL184398	UnitedStates,California	UnitedStates	America	Q2	Q3	NSL184398_US.California_America_Q2	NSL184398_US.California_America_Q3
NSL186328	UnitedStates,Oregon	UnitedStates	America	Q2	Q3	NSL186328_US.Oregon_America_Q2	NSL186328_US.Oregon_America_Q3
NSL22003	UnitedStates,California	UnitedStates	America	Q1	Q3	NSL22003_US.California_America_Q1	NSL22003_US.California_America_Q3
NSL22149	UnitedStates,California	UnitedStates	America	Q1	Q3	NSL22149_US.California_America_Q1	NSL22149_US.California_America_Q3
NSL26513	UnitedStates,Michigan	UnitedStates	America	Q1	Q3	NSL26513_US.Michigan_America_Q1	NSL26513_US.Michigan_America_Q3
NSL28216	UnitedStates,Wyoming	UnitedStates	America	Q1	Q3	NSL28216_US.Wyoming_America_Q1	NSL28216_US.Wyoming_America_Q3
NSL28217	UnitedStates,Wyoming	UnitedStates	America	Q1	Q3	NSL28217_US.Wyoming_America_Q1	NSL28217_US.Wyoming_America_Q3
NSL32629	UnitedStates,Louisiana	UnitedStates	America	Q2	Q5	NSL32629_US.Louisana_America_Q2	NSL32629_US.Louisana_America_Q5
NSL37031	UnitedStates,Georgia	UnitedStates	America	Q2	Q5	NSL37031_US.Georgia_America_Q2	NSL37031_US.Georgia_America_Q5
NSL4683	UnitedStates,Maryland	UnitedStates	America	Q1	Q5	NSL4683_US.Maryland_America_Q1	NSL4683_US.Maryland_America_Q5
NSL6082	UnitedStates,NewYork	UnitedStates	America	Q1	Q3	NSL6082_US.NewYork_America_Q1	NSL6082_US.NewYork_America_Q3
NSL6083	UnitedStates,Illinois	UnitedStates	America	Q1	Q3	NSL6083_US.Illinois_America_Q1	NSL6083_US.Illinois_America_Q3
NSL6084	UnitedStates,California	UnitedStates	America	Q2	Q3	NSL6084_US.California_America_Q2	NSL6084_US.California_America_Q3
NSL6085	UnitedStates,California	UnitedStates	America	Q2	Q3	NSL6085_US.California_America_Q2	NSL6085_US.California_America_Q3
NSL6086	UnitedStates,California	UnitedStates	America	Q1Q2	Q4	NSL6086_US.California_America_Q1Q2	NSL6086_US.California_America_Q4
NSL6087	UnitedStates,NewYork	UnitedStates	America	Q1	Q3	NSL6087_US.NewYork_America_Q1	NSL6087_US.NewYork_America_Q3
NSL6088	UnitedStates,NewYork	UnitedStates	America	Q1	Q5	NSL6088_US.NewYork_America_Q1	NSL6088_US.NewYork_America_Q5
NSL6090	UnitedStates,Pennsylvania	UnitedStates	America	Q1	Q3	NSL6090_UA.Pennsylvania_Asia_Q1	NSL6090_UA.Pennsylvania_Asia_Q3
NSL6092	UnitedStates,NewYork	UnitedStates	America	Q2	Q3	NSL6092_US.NewYork_America_Q2	NSL6092_US.NewYork_America_Q3
NSL6093	UnitedStates,Illinois	UnitedStates	America	Q2	Q3	NSL6093_US.Illinois_America_Q2	NSL6093_US.Illinois_America_Q3
NSL6094	UnitedStates,Pennsylvania	UnitedStates	America	Q2	Q4	NSL6094_US.Pennsylvania_America_Q2	NSL6094_US.Pennsylvania_America_Q4
NSL6095	UnitedStates,Missouri	UnitedStates	America	Q2	Q5	NSL6095_US.Missouri_America_Q2	NSL6095_US.Missouri_America_Q5
NSL6096	UnitedStates,Missouri	UnitedStates	America	Q1Q2	Q5	NSL6096_US.Missouri_America_Q1Q2	NSL6096_US.Missouri_America_Q5
NSL6097	UnitedStates,Minnesota	UnitedStates	America	Q2	Q3	NSL6097_US.Minnesota_America_Q2	NSL6097_US.Minnesota_America_Q3
NSL6098	UnitedStates,Virginia	UnitedStates	America	Q2	Q4	NSL6098_US.Virginia_America_Q2	NSL6098_US.Virginia_America_Q4
NSL6099	UnitedStates,Pennsylvania	UnitedStates	America	Q2	Q4	NSL6099_US.Pennsylvania_America_Q2	NSL6099_US.Pennsylvania_America_Q4
NSL6557	UnitedStates,Washington	UnitedStates	America	Q2	Q4	NSL6557_US.Washington_America_Q2	NSL6557_US.Washington_America_Q4
NSL65915	UnitedStates,Oregon	UnitedStates	America	Q2	Q4	NSL65915_US.Oregon_America_Q2	NSL65915_US.Oregon_America_Q4
NSL6693	UnitedStates,Michigan	UnitedStates	America	Q1Q2	Q4	NSL6693_US.Michigan_America_Q1Q2	NSL6693_US.Michigan_America_Q4
NSL6782	Netherlands	Netherlands	Europe	Q2	Q5	NSL6782_Netherlands_Europe_Q2	NSL6782_Netherlands_Europe_Q5
NSL68264	UnitedStates,NewYork	UnitedStates	America	Q2	Q2	NSL68264_US.NewYork_America_Q2	NSL68264_US.NewYork_America_Q2
NSL81328	UnitedStates,Maryland	UnitedStates	America	Q2	Q2	NSL81328_US.Maryland_America_Q2	NSL81328_US.Maryland_America_Q2
NSL92513	UnitedStates,Oregon	UnitedStates	America	Q2	Q4	NSL92513_US.Oregon_America_Q2	NSL92513_US.Oregon_America_Q4
PI103063	China,Beijing	China	Asia	Q1	Q5	PI103063_China_Asia_Q1	PI103063_China_Asia_Q5
PI163309	India	India	Asia	Q2	Q5	PI163309_India_Asia_Q2	PI163309_India_Asia_Q5
PI164965	Turkey	Turkey	Turkey	Q2	Q4	PI164965_Turkey_Turkey_Q2	PI164965_Turkey_Turkey_Q4
PI164966	Turkey	Turkey	Turkey	Q2	Q4	PI164966_Turkey_Turkey_Q2	PI164966_Turkey_Turkey_Q4
PI165560	India	India	Asia	Q1	Q1	PI165560_India_Asia_Q1	PI165560_India_Asia_Q1
PI165710	Japan	Japan	Asia	Q1	Q1	PI165710_Japan_Asia_Q1	PI165710_Japan_Asia_Q1
PI165994	India	India	Asia	Q1	Q5	PI165994_India_Asia_Q1	PI165994_India_Asia_Q5
PI166366	India	India	Asia	Q2	Q5	PI166366_India_Asia_Q2	PI166366_India_Asia_Q5
PI167098	Turkey	Turkey	Turkey	Q2	Q5	PI167098_Turkey_Turkey_Q2	PI167098_Turkey_Turkey_Q5
PI167194	Turkey	Turkey	Turkey	Q2	Q5	PI167194_Turkey_Turkey_Q2	PI167194_Turkey_Turkey_Q5
PI167195	Turkey,Gaziantep	Turkey	Turkey	Q2	Q4	PI167195_Turkey_Turkey_Q2	PI167195_Turkey_Turkey_Q4
PI169026	Turkey	Turkey	Turkey	Q2	Q5	PI169026_Turkey_Turkey_Q2	PI169026_Turkey_Turkey_Q5
PI169668	Turkey,Izmir	Turkey	Turkey	Q2	Q5	PI169668_Turkey_Turkey_Q2	PI169668_Turkey_Turkey_Q5
PI169669	Turkey,Manisa	Turkey	Turkey	Q2	Q5	PI169669_Turkey_Turkey_Q2	PI169669_Turkey_Turkey_Q5
PI169670	Turkey,Antalya	Turkey	Turkey	Q2	Q5	PI169670_Turkey_Turkey_Q2	PI169670_Turkey_Turkey_Q5
PI169671	Turkey,Burdur	Turkey	Turkey	Q2	Q4	PI169671_Turkey_Turkey_Q2	PI169671_Turkey_Turkey_Q4
PI169673	Turkey,Aydin	Turkey	Turkey	Q2	Q5	PI169673_Turkey_Turkey_Q2	PI169673_Turkey_Turkey_Q5
PI169674	Turkey,Istanbul	Turkey	Turkey	Q2	Q5	PI169674_Turkey_Turkey_Q2	PI169674_Turkey_Turkey_Q5
PI169675	Turkey,Manisa	Turkey	Turkey	Q2	Q4	PI169675_Turkey_Turkey_Q2	PI169675_Turkey_Turkey_Q4
PI169676	Turkey,Manisa	Turkey	Turkey	Q2	Q4	PI169676_Turkey_Turkey_Q2	PI169676_Turkey_Turkey_Q4
PI169677	Turkey,Izmir	Turkey	Turkey	Q2	Q5	PI169677_Turkey_Turkey_Q2	PI169677_Turkey_Turkey_Q5
PI169678	Turkey,Hatay	Turkey	Turkey	Q2	Q5	PI169678_Turkey_Turkey_Q2	PI169678_Turkey_Turkey_Q5
PI169679	Turkey,Istanbul	Turkey	Turkey	Q2	Q4	PI169679_Turkey_Turkey_Q2	PI169679_Turkey_Turkey_Q4
PI169680	Turkey,Kocaeli	Turkey	Turkey	Q1Q2	Q5	PI169680_Turkey_Turkey_Q1Q2	PI169680_Turkey_Turkey_Q5
PI169682	Turkey,Edirne	Turkey	Turkey	Q2	Q4	PI169682_Turkey_Turkey_Q2	PI169682_Turkey_Turkey_Q4
PI169684	Turkey,Kirklareli	Turkey	Turkey	Q2	Q5	PI169684_Turkey_Turkey_Q2	PI169684_Turkey_Turkey_Q5
PI169685	Turkey,Balikesir	Turkey	Turkey	Q2	Q5	PI169685_Turkey_Turkey_Q2	PI169685_Turkey_Turkey_Q5
PI169689	Turkey,Bursa	Turkey	Turkey	Q2	Q4	PI169689_Turkey_Turkey_Q2	PI169689_Turkey_Turkey_Q4
PI169690	Turkey,Kocaeli	Turkey	Turkey	Q2	Q4	PI169690_Turkey_Turkey_Q2	PI169690_Turkey_Turkey_Q4
PI171858	Turkey,Kastamonu	Turkey	Turkey	Q2	Q5	PI171858_Turkey_Turkey_Q2	PI171858_Turkey_Turkey_Q5
PI171859	Turkey,Samsun	Turkey	Turkey	Q2	Q5	PI171859_Turkey_Turkey_Q2	PI171859_Turkey_Turkey_Q5
PI171861	Turkey,Samsun	Turkey	Turkey	Q2	Q4	PI171861_Turkey_Turkey_Q2	PI171861_Turkey_Turkey_Q4
PI171862	Turkey,Tokat	Turkey	Turkey	Q2	Q5	PI171862_Turkey_Turkey_Q2	PI171862_Turkey_Turkey_Q5
PI171863	Turkey,Tokat	Turkey	Turkey	Q2	Q5	PI171863_Turkey_Turkey_Q2	PI171863_Turkey_Turkey_Q5
PI171864	Turkey,Tokat	Turkey	Turkey	Q1	Q5	PI171864_Turkey_Turkey_Q1	PI171864_Turkey_Turkey_Q5
PI171865	Turkey,Trabzon	Turkey	Turkey	Q2	Q4	PI171865_Turkey_Turkey_Q2	PI171865_Turkey_Turkey_Q4
PI171866	Turkey,Kars	Turkey	Turkey	Q2	Q5	PI171866_Turkey_Turkey_Q2	PI171866_Turkey_Turkey_Q5
PI171867	Turkey,Kars	Turkey	Turkey	Q2	Q5	PI171867_Turkey_Turkey_Q2	PI171867_Turkey_Turkey_Q5
PI173122	Turkey,Kars	Turkey	Turkey	Q2	Q5	PI173122_Turkey_Turkey_Q2	PI173122_Turkey_Turkey_Q5
PI173123	Turkey,Kars	Turkey	Turkey	Q2	Q5	PI173123_Turkey_Turkey_Q2	PI173123_Turkey_Turkey_Q5
PI173125	Turkey,Mardin	Turkey	Turkey	Q2	Q4	PI173125_Turkey_Turkey_Q2	PI173125_Turkey_Turkey_Q4
PI173126	Turkey,Urfa	Turkey	Turkey	Q2	Q5	PI173126_Turkey_Turkey_Q2	PI173126_Turkey_Turkey_Q5
PI173127	Turkey,Maras	Turkey	Turkey	Q2	Q5	PI173127_Turkey_Turkey_Q2	PI173127_Turkey_Turkey_Q5
PI173130	Turkey,Malatya	Turkey	Turkey	Q2	Q4	PI173130_Turkey_Turkey_Q2	PI173130_Turkey_Turkey_Q4
PI174383	Turkey,Van	Turkey	Turkey	Q2	Q5	PI174383_Turkey_Turkey_Q2	PI174383_Turkey_Turkey_Q5
PI174384	Turkey,Van	Turkey	Turkey	Q2	Q4	PI174384_Turkey_Turkey_Q2	PI174384_Turkey_Turkey_Q4
PI174385	Turkey,Diyarbakir	Turkey	Turkey	Q2	Q5	PI174385_Turkey_Turkey_Q2	PI174385_Turkey_Turkey_Q5
PI174386	Turkey,Mardin	Turkey	Turkey	Q2	Q5	PI174386_Turkey_Turkey_Q2	PI174386_Turkey_Turkey_Q5
PI174388	Turkey,Elazig	Turkey	Turkey	Q2	Q4	PI174388_Turkey_Turkey_Q2	PI174388_Turkey_Turkey_Q4
PI174960	India	India	Asia	Q1Q2	Q4	PI174960_India_Asia_Q1Q2	PI174960_India_Asia_Q4
PI175312	India	India	Asia	Q1Q2	Q5	PI175312_India_Asia_Q1Q2	PI175312_India_Asia_Q5
PI175595	Turkey	Turkey	Turkey	Q2	Q5	PI175595_Turkey_Turkey_Q2	PI175595_Turkey_Turkey_Q5
PI175923	Turkey,Balikesir	Turkey	Turkey	Q2	Q5	PI175923_Turkey_Turkey_Q2	PI175923_Turkey_Turkey_Q5
PI175924	Turkey,Samsun	Turkey	Turkey	Q2	Q4	PI175924_Turkey_Turkey_Q2	PI175924_Turkey_Turkey_Q4
PI175925	Turkey,Canakkale	Turkey	Turkey	Q2	Q4	PI175925_Turkey_Turkey_Q2	PI175925_Turkey_Turkey_Q4
PI175926	Turkey,Kocaeli	Turkey	Turkey	Q2	Q5	PI175926_Turkey_Turkey_Q2	PI175926_Turkey_Turkey_Q5
PI175927	Turkey,Yozgat	Turkey	Turkey	Q1	Q5	PI175927_Turkey_Turkey_Q1	PI175927_Turkey_Turkey_Q5
PI175928	Turkey,Yozgat	Turkey	Turkey	Q2	Q5	PI175928_Turkey_Turkey_Q2	PI175928_Turkey_Turkey_Q5
PI175929	Turkey,Erzincan	Turkey	Turkey	Q1Q2	Q5	PI175929_Turkey_Turkey_Q1Q2	PI175929_Turkey_Turkey_Q5
PI175931	Turkey,Kirsehir	Turkey	Turkey	Q2	Q5	PI175931_Turkey_Turkey_Q2	PI175931_Turkey_Turkey_Q5
PI175932	Turkey,Kayseri	Turkey	Turkey	Q2	Q4	PI175932_Turkey_Turkey_Q2	PI175932_Turkey_Turkey_Q4
PI176371	Italy	Italy	Europe	Q2	Q4	PI176371_Italy_Europe_Q2	PI176371_Italy_Europe_Q4
PI176372	Italy	Italy	Europe	Q2	Q4	PI176372_Italy_Europe_Q2	PI176372_Italy_Europe_Q4
PI176769	Turkey,Erzincan	Turkey	Turkey	Q2	Q4	PI176769_Turkey_Turkey_Q2	PI176769_Turkey_Turkey_Q4
PI176770	Turkey,Erzincan	Turkey	Turkey	Q2	Q4	PI176770_Turkey_Turkey_Q2	PI176770_Turkey_Turkey_Q4
PI176771	Turkey,Sivas	Turkey	Turkey	Q2	Q4	PI176771_Turkey_Turkey_Q2	PI176771_Turkey_Turkey_Q4
PI176774	Turkey,Konya	Turkey	Turkey	Q2	Q5	PI176774_Turkey_Turkey_Q2	PI176774_Turkey_Turkey_Q5
PI176775	Turkey	Turkey	Turkey	Q2	Q4	PI176775_Turkey_Turkey_Q2	PI176775_Turkey_Turkey_Q4
PI176776	Turkey	Turkey	Turkey	Q2	Q4	PI176776_Turkey_Turkey_Q2	PI176776_Turkey_Turkey_Q4
PI176777	Turkey,Bilecik	Turkey	Turkey	Q2	Q4	PI176777_Turkey_Turkey_Q2	PI176777_Turkey_Turkey_Q4
PI176778	Turkey,Bilecik	Turkey	Turkey	Q2	Q5	PI176778_Turkey_Turkey_Q2	PI176778_Turkey_Turkey_Q5
PI177081	Turkey,Tekirdag	Turkey	Turkey	Q1	Q5	PI177081_Turkey_Turkey_Q1	PI177081_Turkey_Turkey_Q5
PI177082	Turkey,Kayseri	Turkey	Turkey	Q2	Q4	PI177082_Turkey_Turkey_Q2	PI177082_Turkey_Turkey_Q4
PI177557	Turkey,Ankara	Turkey	Turkey	Q1Q2	Q4	PI177557_Turkey_Turkey_Q1Q2	PI177557_Turkey_Turkey_Q4
PI177558	Turkey	Turkey	Turkey	Q2	Q5	PI177558_Turkey_Turkey_Q2	PI177558_Turkey_Turkey_Q5
PI179041	Turkey,Zonguldak	Turkey	Turkey	Q1Q2	Q5	PI179041_Turkey_Turkey_Q1Q2	PI179041_Turkey_Turkey_Q5
PI179043	Turkey,Eskisehir	Turkey	Turkey	Q2	Q5	PI179043_Turkey_Turkey_Q2	PI179043_Turkey_Turkey_Q5
PI179044	Turkey,Cankiri	Turkey	Turkey	Q2	Q5	PI179044_Turkey_Turkey_Q2	PI179044_Turkey_Turkey_Q5
PI179508	Iraq	Iraq	Asia	Q1	Q5	PI179508_Iraq_Asia_Q1	PI179508_Iraq_Asia_Q5
PI179509	Turkey,Bursa	Turkey	Turkey	Q2	Q4	PI179509_Turkey_Turkey_Q2	PI179509_Turkey_Turkey_Q4
PI179588	Belgium	Belgium	Europe	Q1Q2	Q5	PI179588_Belgium_Europe_Q1Q2	PI179588_Belgium_Europe_Q5
PI179590	Belgium	Belgium	Europe	Q1Q2	Q4	PI179590_Belgium_Europe_Q1Q2	PI179590_Belgium_Europe_Q4
PI179591	Belgium	Belgium	Europe	Q2	Q4	PI179591_Belgium_Europe_Q2	PI179591_Belgium_Europe_Q4
PI179592	Belgium	Belgium	Europe	Q2	Q5	PI179592_Belgium_Europe_Q2	PI179592_Belgium_Europe_Q5
PI179593.1	Belgium	Belgium	Europe	Q1Q2	Q5	PI179593.1_Belgium_Europe_Q1Q2	PI179593.1_Belgium_Europe_Q5
PI179593.2	Belgium	Belgium	Europe	Q2	Q4	PI179593.2_Belgium_Europe_Q2	PI179593.2_Belgium_Europe_Q4
PI179594	Belgium	Belgium	Europe	Q2	Q5	PI179594_Belgium_Europe_Q2	PI179594_Belgium_Europe_Q5
PI179595	Belgium	Belgium	Europe	Q1	Q5	PI179595_Belgium_Europe_Q1	PI179595_Belgium_Europe_Q5
PI179597	Belgium	Belgium	Europe	Q2	Q5	PI179597_Belgium_Europe_Q2	PI179597_Belgium_Europe_Q5
PI181808	Syria	Syria	Asia	Q2	Q5	PI181808_Syria_Asia_Q2	PI181808_Syria_Asia_Q5
PI181923	Syria	Syria	Asia	Q2	Q4	PI181923_Syria_Asia_Q2	PI181923_Syria_Asia_Q4
PI181964	Syria	Syria	Asia	Q1	Q5	PI181964_Syria_Asia_Q1	PI181964_Syria_Asia_Q5
PI192945	China	China	Asia	Q1Q2	Q5	PI192945_China_Asia_Q1Q2	PI192945_China_Asia_Q5
PI193619	Ethiopia	Ethiopia	Africa	Q2	Q5	PI193619_Ethiopia_Africa_Q2	PI193619_Ethiopia_Africa_Q5
PI204632	Turkey,Sivas	Turkey	Turkey	Q2	Q5	PI204632_Turkey_Turkey_Q2	PI204632_Turkey_Turkey_Q5
PI204734	Turkey	Turkey	Turkey	Q1	Q5	PI204734_Turkey_Turkey_Q1	PI204734_Turkey_Turkey_Q5
PI204735	Turkey	Turkey	Turkey	Q2	Q4	PI204735_Turkey_Turkey_Q2	PI204735_Turkey_Turkey_Q4
PI204736	Turkey	Turkey	Turkey	Q1	Q4	PI204736_Turkey_Turkey_Q1	PI204736_Turkey_Turkey_Q4
PI205231	Turkey	Turkey	Turkey	Q2	Q5	PI205231_Turkey_Turkey_Q2	PI205231_Turkey_Turkey_Q5
PI205232	Turkey	Turkey	Turkey	Q2	Q5	PI205232_Turkey_Turkey_Q2	PI205232_Turkey_Turkey_Q5
PI205234	Turkey	Turkey	Turkey	Q2	Q5	PI205234_Turkey_Turkey_Q2	PI205234_Turkey_Turkey_Q5
PI205235	Turkey	Turkey	Turkey	Q2	Q4	PI205235_Turkey_Turkey_Q2	PI205235_Turkey_Turkey_Q4
PI206473	Turkey	Turkey	Turkey	Q2	Q5	PI206473_Turkey_Turkey_Q2	PI206473_Turkey_Turkey_Q5
PI206753	Turkey	Turkey	Turkey	Q1Q2	Q5	PI206753_Turkey_Turkey_Q1Q2	PI206753_Turkey_Turkey_Q5
PI207518	Afghanistan	Afghanistan	Asia	Q1Q2	Q5	PI207518_Afghanistan_Asia_Q1Q2	PI207518_Afghanistan_Asia_Q5
PI209644	Iran,Fars	Iran	Asia	Q2	Q4	PI209644_Iran_Asia_Q2	PI209644_Iran_Asia_Q4
PI209645	Iran,Fars	Iran	Asia	Q1	Q5	PI209645_Iran_Asia_Q1	PI209645_Iran_Asia_Q5
PI209646	Turkey	Turkey	Turkey	Q1Q2	Q5	PI209646_Turkey_Turkey_Q1Q2	PI209646_Turkey_Turkey_Q5
PI209647	Iran,Fars	Iran	Asia	Q1Q2	Q5	PI209647_Iran_Asia_Q1Q2	PI209647_Iran_Asia_Q5
PI211632	Afghanistan	Afghanistan	Asia	Q1Q2	Q5	PI211632_Afghanistan_Asia_Q1Q2	PI211632_Afghanistan_Asia_Q5
PI212119	Afghanistan	Afghanistan	Asia	Q1Q2	Q5	PI212119_Afghanistan_Asia_Q1Q2	PI212119_Afghanistan_Asia_Q5
PI212328	Afghanistan	Afghanistan	Asia	Q1Q2	Q5	PI212328_Afghanistan_Asia_Q1Q2	PI212328_Afghanistan_Asia_Q5
PI217425	Korea,South	SouthKorea	Asia	Q1	Q5	PI217425_SouthKorea_Asia_Q1	PI217425_SouthKorea_Asia_Q5
PI219949	Afghanistan	Afghanistan	Asia	Q1	Q3	PI219949_Afghanistan_Asia_Q1	PI219949_Afghanistan_Asia_Q3
PI220546	Afghanistan,Baghlan	Afghanistan	Asia	Q2	Q4	PI220546_Afghanistan_Asia_Q2	PI220546_Afghanistan_Asia_Q4
PI222270	Iran	Iran	Asia	Q1	Q5	PI222270_Iran_Asia_Q1	PI222270_Iran_Asia_Q5
PI222749	Iran	Iran	Asia	Q2	Q4	PI222749_Iran_Asia_Q2	PI222749_Iran_Asia_Q4
PI222750	Iran	Iran	Asia	Q2	Q4	PI222750_Iran_Asia_Q2	PI222750_Iran_Asia_Q4
PI222838	Iran	Iran	Asia	Q2	Q4	PI222838_Iran_Asia_Q2	PI222838_Iran_Asia_Q4
PI223536	Afghanistan	Afghanistan	Asia	Q1	Q5	PI223536_Afghanistan_Asia_Q1	PI223536_Afghanistan_Asia_Q5
PI224959	Iran	Iran	Asia	Q2	Q5	PI224959_Iran_Asia_Q2	PI224959_Iran_Asia_Q5
PI226671	Iran	Iran	Asia	Q2	Q5	PI226671_Iran_Asia_Q2	PI226671_Iran_Asia_Q5
PI227045	Iran	Iran	Asia	Q2	Q5	PI227045_Iran_Asia_Q2	PI227045_Iran_Asia_Q5
PI227230	Japan	Japan	Asia	Q1Q2	Q5	PI227230_Japan_Asia_Q1Q2	PI227230_Japan_Asia_Q5
PI227383	Iran	Iran	Asia	Q2	Q4	PI227383_Iran_Asia_Q2	PI227383_Iran_Asia_Q4
PI229731	Iran	Iran	Asia	Q1Q2	Q5	PI229731_Iran_Asia_Q1Q2	PI229731_Iran_Asia_Q5
PI229792	Iran	Iran	Asia	Q2	Q4	PI229792_Iran_Asia_Q2	PI229792_Iran_Asia_Q4
PI249920	Spain	Spain	Europe	Q2	Q5	PI249920_Spain_Europe_Q2	PI249920_Spain_Europe_Q5
PI251507	Iran	Iran	Asia	Q1Q2	Q4	PI251507_Iran_Asia_Q1Q2	PI251507_Iran_Asia_Q4
PI261788	France	France	Europe	Q2	Q4	PI261788_France_Europe_Q2	PI261788_France_Europe_Q4
PI262161	Spain	Spain	Europe	Q2	Q2	PI262161_Spain_Europe_Q2	PI262161_Spain_Europe_Q2
PI263873	Greece	Greece	Europe	Q2	Q2	PI263873_Greece_Europe_Q2	PI263873_Greece_Europe_Q2
PI266926	Germany	Germany	Europe	Q2	Q2	PI266926_Germany_Europe_Q2	PI266926_Germany_Europe_Q2
PI274042	International.cultivar	International.cultivar	International.cultivar	Q2	Q2	PI274042_International.cultivar__Q2	PI274042_International.cultivar__Q2
PI274044	International.cultivar	International.cultivar	International.cultivar	Q2	Q2	PI274044_International.cultivar__Q2	PI274044_International.cultivar__Q2
PI274046	International.cultivar	International.cultivar	International.cultivar	Q2	Q2	PI274046_International.cultivar__Q2	PI274046_International.cultivar__Q2
PI274047	International.cultivar	International.cultivar	International.cultivar	Q2	Q2	PI274047_International.cultivar__Q2	PI274047_International.cultivar__Q2
PI274048	International.cultivar	International.cultivar	International.cultivar	Q2	Q5	PI274048_International.cultivar__Q2	PI274048_International.cultivar__Q5
PI274049	International.cultivar	International.cultivar	International.cultivar	Q2	Q2	PI274049_International.cultivar__Q2	PI274049_International.cultivar__Q2
PI274050	International.cultivar	International.cultivar	International.cultivar	Q2	Q2	PI274050_International.cultivar__Q2	PI274050_International.cultivar__Q2
PI274051	UnitedKingdom,England	UnitedKingdom	Europe	Q2	Q2	PI274051_International.cultivar__Q2	PI274051_International.cultivar__Q2
PI274052	International.cultivar	International.cultivar	International.cultivar	Q2	Q2	PI274052_International.cultivar__Q2	PI274052_International.cultivar__Q2
PI274056	International.cultivar	International.cultivar	International.cultivar	Q2	Q2	PI274056_International.cultivar__Q2	PI274056_International.cultivar__Q2
PI274060	International.cultivar	International.cultivar	International.cultivar	Q2	Q3	PI274060_International.cultivar__Q2	PI274060_International.cultivar__Q3
PI274065	International.cultivar	International.cultivar	International.cultivar	Q2	Q2	PI274065_International.cultivar__Q2	PI274065_International.cultivar__Q2
PI285751	Poland,Warszawa	Poland	Europe	Q2	Q3	PI285751_Poland_Europe_Q2	PI285751_Poland_Europe_Q3
PI296393	Iran	Iran	Asia	Q2	Q4	PI296393_Iran_Asia_Q2	PI296393_Iran_Asia_Q4
PI358247	Macedonia	Macedonia	Europe	Q2	Q5	PI358247_Macedonia_Europe_Q2	PI358247_Macedonia_Europe_Q5
PI358248	Macedonia	Macedonia	Europe	Q2	Q2Q3	PI358248_Macedonia_Europe_Q2	PI358248_Macedonia_Europe_Q2Q3
PI358249	Macedonia	Macedonia	Europe	Q2	Q2	PI358249_Macedonia_Europe_Q2	PI358249_Macedonia_Europe_Q2
PI358250	Macedonia	Macedonia	Europe	Q2	Q4	PI358250_Macedonia_Europe_Q2	PI358250_Macedonia_Europe_Q4
PI358251	Macedonia	Macedonia	Europe	Q2	Q2	PI358251_Macedonia_Europe_Q2	PI358251_Macedonia_Europe_Q2
PI358252	Macedonia	Macedonia	Europe	Q2	Q4	PI358252_Macedonia_Europe_Q2	PI358252_Macedonia_Europe_Q4
PI358253	Macedonia	Macedonia	Europe	Q2	Q2	PI358253_Macedonia_Europe_Q2	PI358253_Macedonia_Europe_Q2
PI358257	Macedonia	Macedonia	Europe	Q2	Q2Q5	PI358257_Macedonia_Europe_Q2	PI358257_Macedonia_Europe_Q2Q5
PI358259	Macedonia	Macedonia	Europe	Q2	Q2	PI358259_Macedonia_Europe_Q2	PI358259_Macedonia_Europe_Q2
PI360710	France	France	Europe	Q2	Q3	PI360710_France_Europe_Q2	PI360710_France_Europe_Q3
PI360894	Netherlands	Netherlands	Europe	Q2	Q2	PI360894_Netherlands_Europe_Q2	PI360894_Netherlands_Europe_Q2
PI360895	Netherlands	Netherlands	Europe	Q2	Q2	PI360895_Netherlands_Europe_Q2	PI360895_Netherlands_Europe_Q2
PI361127	England	England	Europe	Q2	Q2	PI361127_England_Europe_Q2	PI361127_England_Europe_Q2
PI368824	Macedonia	Macedonia	Europe	Q2	Q2	PI368824_Macedonia_Europe_Q2	PI368824_Macedonia_Europe_Q2
PI368825	Macedonia	Macedonia	Europe	Q2	Q2	PI368825_Macedonia_Europe_Q2	PI368825_Macedonia_Europe_Q2
PI374233	Egypt	Egypt	Asia	Q2	Q4	PI374233_Egypt_Asia_Q2	PI374233_Egypt_Asia_Q4
PI379547	Macedonia	Macedonia	Europe	Q2	Q3	PI379547_Macedonia_Europe_Q2	PI379547_Macedonia_Europe_Q3
PI379548	Macedonia	Macedonia	Europe	Q2	Q2	PI379548_Macedonia_Europe_Q2	PI379548_Macedonia_Europe_Q2
PI379549	Macedonia	Macedonia	Europe	Q2	Q2	PI379549_Macedonia_Europe_Q2	PI379549_Macedonia_Europe_Q2
PI379550	Macedonia	Macedonia	Europe	Q2	Q2Q5	PI379550_Macedonia_Europe_Q2	PI379550_Macedonia_Europe_Q2Q5
PI379551	Macedonia	Macedonia	Europe	Q2	Q2	PI379551_Macedonia_Europe_Q2	PI379551_Macedonia_Europe_Q2
PI419218	China.HongKong	China.HongKong	Asia	Q1	Q1	PI419218_China_Asia_Q1	PI419218_China_Asia_Q1
PI433207	China	China	Asia	Q1	Q3	PI433207_China_Asia_Q1	PI433207_China_Asia_Q3
PI433210	China	China	Asia	Q1	Q5	PI433210_China_Asia_Q1	PI433210_China_Asia_Q5
PI433211	France	France	Europe	Q2	Q5	PI433211_France_Europe_Q2	PI433211_France_Europe_Q5
PI433212	China	China	Asia	Q2	Q2	PI433212_China_Asia_Q2	PI433212_China_Asia_Q2
PI445782	Syria	Syria	Asia	Q2	Q4	PI445782_Syria_Asia_Q2	PI445782_Syria_Asia_Q4
PI478393	China	China	Asia	Q2	Q5	PI478393_China_Asia_Q2	PI478393_China_Asia_Q5
PI491261	Greece	Greece	Europe	Q2	Q4	PI491261_Greece_Europe_Q2	PI491261_Greece_Europe_Q4
PI499373	SovietUnion	SovietUnion	Europe	Q2	Q2	PI499373_SovietUnion_Europe_Q2	PI499373_SovietUnion_Europe_Q2
PI508504	SouthKorea	SouthKorea	Asia	Q1	Q1	PI508504_SouthKorea_Asia_Q1	PI508504_SouthKorea_Asia_Q1
PI527332	China	China	Asia	Q1	Q1	PI527332_China_Asia_Q1	PI527332_China_Asia_Q1
PI531448	Hungary	Hungary	Europe	Q2	Q2	PI531448_Hungary_Europe_Q2	PI531448_Hungary_Europe_Q2
PI531449	Hungary	Hungary	Europe	Q2	Q2	PI531449_Hungary_Europe_Q2	PI531449_Hungary_Europe_Q2
PI531450	Hungary	Hungary	Europe	Q2	Q2	PI531450_Hungary_Europe_Q2	PI531450_Hungary_Europe_Q2
PI531452	Denmark	Denmark	Europe	Q2	Q2	PI531452_Denmark_Europe_Q2	PI531452_Denmark_Europe_Q2
PI531453	Hungary	Hungary	Europe	Q2	Q2	PI531453_Hungary_Europe_Q2	PI531453_Hungary_Europe_Q2
PI531454	Hungary	Hungary	Europe	Q2	Q1Q3	PI531454_Hungary_Europe_Q2	PI531454_Hungary_Europe_Q1Q3
PI531456	Hungary	Hungary	Europe	Q2	Q2	PI531456_Hungary_Europe_Q2	PI531456_Hungary_Europe_Q2
PI535897	Poland	Poland	Europe	Q2	Q5	PI535897_Poland_Europe_Q2	PI535897_Poland_Europe_Q5
PI604777	Japan,Hokkaido	Japan	Asia	Q1	Q3	PI604777_Japan_Asia_Q1	PI604777_Japan_Asia_Q3
PI604778	Japan,Hokkaido	Japan	Asia	Q1	Q1Q5	PI604778_Japan_Asia_Q1	PI604778_Japan_Asia_Q1Q5
PI604779	Japan,Hokkaido	Japan	Asia	Q1	Q5	PI604779_Japan_Asia_Q1	PI604779_Japan_Asia_Q5
PI604780	Japan,Hokkaido	Japan	Asia	Q1	Q5	PI604780_Japan_Asia_Q1	PI604780_Japan_Asia_Q5
PI604782	Afghanistan,Jowzjan	Afghanistan	Asia	Q1	Q5	PI604782_Afghanistan_Asia_Q1	PI604782_Afghanistan_Asia_Q5
PI604784	Afghanistan	Afghanistan	Asia	Q1Q2	Q5	PI604784_Afghanistan_Asia_Q1Q2	PI604784_Afghanistan_Asia_Q5
PI604785	Mongolia	Mongolia	Asia	Q1	Q5	PI604785_ Mongolia_Asia_Q1	PI604785_ Mongolia_Asia_Q5
PI604786	Nepal	Nepal	Asia	Q1Q2	Q5	PI604786_Nepal_Asia_Q1Q2	PI604786_Nepal_Asia_Q5
PI604787	Afghanistan,Jowzjan	Afghanistan	Asia	Q2	Q5	PI604787_Afghanistan_Asia_Q2	PI604787_Afghanistan_Asia_Q5
PI604788	Afghanistan	Afghanistan	Asia	Q1	Q5	PI604788_Afghanistan_Asia_Q1	PI604788_Afghanistan_Asia_Q5
PI604790.1	Afghanistan	Afghanistan	Asia	Q1	Q5	PI604790.1_Afghanistan_Asia_Q1	PI604790.1_Afghanistan_Asia_Q5
PI604790.2	Afghanistan	Afghanistan	Asia	Q1	Q3	PI604790.2_Afghanistan_Asia_Q1	PI604790.2_Afghanistan_Asia_Q3
PI604791	Afghanistan	Afghanistan	Asia	Q1	Q3Q5	PI604791_Afghanistan_Asia_Q1	PI604791_Afghanistan_Asia_Q3Q5
PI606707	Netherlands	Netherlands	Europe	Q1	Q3	PI606707_Netherlands_Europe_Q1	PI606707_Netherlands_Europe_Q3
PI608762	Thailand	Thailand	Europe	Q1	Q1	PI608762_Thailand_Europe_Q1	PI608762_Thailand_Europe_Q1
PI647852	Republic_Georgia	Republic_Georgia	Europe	Q2	Q5	PI647852_Republic_Georgia_Europe_Q2	PI647852_Republic_Georgia_Europe_Q5
PI647855	Republic_Georgia	Republic_Georgia	Europe	Q2	Q5	PI647855_Republic_Georgia_Europe_Q2	PI647855_Republic_Georgia_Europe_Q5
PI648936	Greece,Epirus	Greece	Europe	Q1Q2	Q5	PI648936_Greece_Europe_Q1Q2	PI648936_Greece_Europe_Q5
PI648937	Syria	Syria	Asia	Q1	Q5	PI648937_Syria_Asia_Q1	PI648937_Syria_Asia_Q5
PI648939	Turkey,Mugla	Turkey	Turkey	Q2	Q5	PI648939_Turkey_Turkey_Q2	PI648939_Turkey_Turkey_Q5
PI648940	China,Beijing	China	Asia	Q1	Q1	PI648940_China_Asia_Q1	PI648940_China_Asia_Q1
PI648942	China,Beijing	China	Asia	Q1	Q1	PI648942_China_Asia_Q1	PI648942_China_Asia_Q1
PI648943	China,Beijing	China	Asia	Q1	Q1	PI648943_China_Asia_Q1	PI648943_China_Asia_Q1
PI648944	China,Beijing	China	Asia	Q1	Q1	PI648944_China_Asia_Q1	PI648944_China_Asia_Q1
PI648945	China,Beijing	China	Asia	Q1	Q1	PI648945_China_Asia_Q1	PI648945_China_Asia_Q1
PI648946	China,Beijing	China	Asia	Q1	Q1	PI648946_China_Asia_Q1	PI648946_China_Asia_Q1
PI648947	China,Beijing	China	Asia	Q1	Q1	PI648947_China_Asia_Q1	PI648947_China_Asia_Q1
PI648948	China,Beijing	China	Asia	Q1	Q1	PI648948_China_Asia_Q1	PI648948_China_Asia_Q1
PI648949	China,Beijing	China	Asia	Q1	Q1	PI648949_China_Asia_Q1	PI648949_China_Asia_Q1
PI648950	UnitedStates,Maryland	UnitedStates	America	Q2	Q3	PI648950_US.Maryland_America_Q2	PI648950_US.Maryland_America_Q3
PI648951	UnitedStates,Maryland	UnitedStates	America	Q2	Q4	PI648951_US.Maryland_America_Q2	PI648951_US.Maryland_America_Q4
PI648952	UnitedStates,Maryland	UnitedStates	America	Q2	Q3	PI648952_US.Maryland_America_Q2	PI648952_US.Maryland_America_Q3
PI648953	UnitedStates,Maryland	UnitedStates	America	Q2	Q3	PI648953_US.Maryland_America_Q2	PI648953_US.Maryland_America_Q3
PI648955	UnitedStates,Maryland	UnitedStates	America	Q2	Q3	PI648955_US.Maryland_America_Q2	PI648955_US.Maryland_America_Q3
PI648956	UnitedStates,Maryland	UnitedStates	America	Q2	Q3	PI648956_US.Maryland_America_Q2	PI648956_US.Maryland_America_Q3
PI648958	UnitedStates,Maryland	UnitedStates	America	Q2	Q3	PI648958_US.Maryland_America_Q2	PI648958_US.Maryland_America_Q3
PI648959	UnitedStates,Maryland	UnitedStates	America	Q2	Q3	PI648959_US.Maryland_America_Q2	PI648959_US.Maryland_America_Q3
PI648960	UnitedStates,Maryland	UnitedStates	America	Q1Q2	Q3	PI648960_US.Maryland_America_Q1Q2	PI648960_US.Maryland_America_Q3
PI648961	UnitedStates,Maryland	UnitedStates	America	Q1	Q5	PI648961_US.Maryland_America_Q1	PI648961_US.Maryland_America_Q5
PI648962	UnitedStates,Maryland	UnitedStates	America	Q2	Q3	PI648962_US.Maryland_America_Q2	PI648962_US.Maryland_America_Q3
PI648964	UnitedStates,California	UnitedStates	America	Q2	Q3	PI648964_US.California_America_Q2	PI648964_US.California_America_Q3
PI648965	UnitedStates,Maryland	UnitedStates	America	Q2	Q3	PI648965_US.Maryland_America_Q2	PI648965_US.Maryland_America_Q3
PI664497	China	China	Asia	Q2	Q5	PI664497_China_Asia_Q2	PI664497_China_Asia_Q5
PI664498	China	China	Asia	Q2	Q4	PI664498_China_Asia_Q2	PI664498_China_Asia_Q4
PI664499	China	China	Asia	Q1	Q5	PI664499_China_Asia_Q1	PI664499_China_Asia_Q5
aTwo population structures (Clusters) identified from Mega 6: Q1 means the spinach accession belongs to the population group1; Q2 to group2; and Q1Q2 to group1 or 2 bFive population structures (Clusters) identified from Mega 6: Q1 means the spinach accession belongs to the population group1; Q2 to group2; Q3 to groups3; Q4 to group4; Q5 to group5; and Q1Q2.Q1Q3, and other combinations to group1, …
