# Supplementary material for: Genetic diversity and population structure analysis of spinach by single-nucleotide polymorphisms identified through genotyping-by-sequencing
Source: PLoS One. 2017 Nov 30;12(11):e0188745. doi: 10.1371/journal.pone.0188745 (PMC5708663; doi:10.1371/journal.pone.0188745)
Supplement: S3 Table — (XLSX) [file pone.0188745.s003.xlsx]

## Sheet: S3 Table
S3 Table. Spinach F1 hybrid, origin country, region, seed source, and cluster assigned in this study in 45 F1 commercial hybrids.
Hybrid	original_country	Region	Seed_source	Q2_clustera	Q3_clusterb	Taxon_Q2_IDc	Taxon_Q3_IDd
Alrite.F1	Japan.UnitedState	Asia.America	American.Takii	Q1	Q1	Alrite.F1_Japan.UnitedState_Asia.America_American.Takii_Q1	Alrite.F1_Japan.UnitedState_Asia.America_American.Takii_Q1
Avenger.F1	Netherlands	Europe	Seminis	Q2	Q2	Avenger.F1_Netherlands_Europe_Seminis_Q2	Avenger.F1_Netherlands_Europe_Seminis_Q2
Bison.F1	Netherlands	Europe	Rijk.Zwaan	Q1	Q1	Bison.F1_Netherlands_Europe_Rijk.Zwaan_Q1	Bison.F1_Netherlands_Europe_Rijk.Zwaan_Q1
Bolero.F1	Netherlands	Europe	Seminis	Q1	Q3	Bolero.F1_Netherlands_Europe_Seminis_Q1	Bolero.F1_Netherlands_Europe_Seminis_Q3
Bordeaux.F1	Netherlands	Europe	Johnny.Selected.Seeds	Q1	Q1	Bordeaux.F1_Netherlands_Europe_Johnny.Selected.Seeds_Q1	Bordeaux.F1_Netherlands_Europe_Johnny.Selected.Seeds_Q1
Bossanova.F1	Netherlands	Europe	Seminis	Q1	Q1	Bossanova.F1_Netherlands_Europe_Seminis_Q1	Bossanova.F1_Netherlands_Europe_Seminis_Q1
Cheetah.F1	Netherlands	Europe	Rijk.Zwaan	Q2	Q2	Cheetah.F1_Netherlands_Europe_Rijk.Zwaan_Q2	Cheetah.F1_Netherlands_Europe_Rijk.Zwaan_Q2
Cherokee.F1	Netherlands	Europe	Seminis	Q2	Q2	Cherokee.F1_Netherlands_Europe_Seminis_Q2	Cherokee.F1_Netherlands_Europe_Seminis_Q2
Crocodile.F1	Netherlands	Europe	Rijk.Zwaan	Q1	Q1	Crocodile.F1_Netherlands_Europe_Rijk.Zwaan_Q1	Crocodile.F1_Netherlands_Europe_Rijk.Zwaan_Q1
Cypress.F1	Netherlands	Europe	Seminis	Q1	Q1	Cypress.F1_Netherlands_Europe_Seminis_Q1	Cypress.F1_Netherlands_Europe_Seminis_Q1
Denali.F1	United States?	America?	Johnny.Selected.Seeds	Q1	Q1	Denali.F1_United States?_America?_Johnny.Selected.Seeds_Q1	Denali.F1_United States?_America?_Johnny.Selected.Seeds_Q1
Eagle.F1	Netherlands	Europe	Rijk.Zwaan	Q1	Q1	Eagle.F1_Netherlands_Europe_Rijk.Zwaan_Q1	Eagle.F1_Netherlands_Europe_Rijk.Zwaan_Q1
Falcon.F1	Netherlands	Europe	Seminis	Q1	Q1	Falcon.F1_Netherlands_Europe_Seminis_Q1	Falcon.F1_Netherlands_Europe_Seminis_Q1
Greyhound.F1	Netherlands	Europe	Seminis	Q2	Q2	Greyhound.F1_Netherlands_Europe_Seminis_Q2	Greyhound.F1_Netherlands_Europe_Seminis_Q2
Hector.F1	United States?	America?	Johnny.Selected.Seeds	Q2	Q2	Hector.F1_United States?_America?_Johnny.Selected.Seeds_Q2	Hector.F1_United States?_America?_Johnny.Selected.Seeds_Q2
Hellcat.F1	Netherlands	Europe	Seminis	Q2	Q1Q2	Hellcat.F1_Netherlands_Europe_Seminis_Q2	Hellcat.F1_Netherlands_Europe_Seminis_Q1Q2
Ideal.F1	France	Europe	Gautier.Graines	Q1	Q1	Ideal.F1_France_Europe_Gautier.Graines_Q1	Ideal.F1_France_Europe_Gautier.Graines_Q1
Indian.Summer.F1	United States?	America?	Johnny.Selected.Seeds	Q1	Q1	Indian.Summer.F1_United States?_America?_Johnny.Selected.Seeds_Q1	Indian.Summer.F1_United States?_America?_Johnny.Selected.Seeds_Q1
Interceptor.F1	Netherlands	Europe	Seminis	Q2	Q2	Interceptor.F1_Netherlands_Europe_Seminis_Q2	Interceptor.F1_Netherlands_Europe_Seminis_Q2
Lazio.F1	Netherlands	Europe	Pop.Vriend	Q1	Q3	Lazio.F1_Netherlands_Europe_Pop.Vriend_Q1	Lazio.F1_Netherlands_Europe_Pop.Vriend_Q3
Lion.F1	Netherlands	Europe	Rijk.Zwaan	Q2	Q2	Lion.F1_Netherlands_Europe_Rijk.Zwaan_Q2	Lion.F1_Netherlands_Europe_Rijk.Zwaan_Q2
Megaton.F1	Japan.UnitedState	Asia.America	American.Takii	Q1	Q1	Megaton.F1_Japan.UnitedState_Asia.America_American.Takii_Q1	Megaton.F1_Japan.UnitedState_Asia.America_American.Takii_Q1
Melody.F1	Netherlands	Europe	Seminis	Q1	Q1	Melody.F1_Netherlands_Europe_Seminis_Q1	Melody.F1_Netherlands_Europe_Seminis_Q1
Menorca.F1	Netherlands	Europe	Seminis	Q1	Q1	Menorca.F1_Netherlands_Europe_Seminis_Q1	Menorca.F1_Netherlands_Europe_Seminis_Q1
Mig.F1	Netherlands	Europe	Seminis	Q1	Q3	Mig.F1_Netherlands_Europe_Seminis_Q1	Mig.F1_Netherlands_Europe_Seminis_Q3
Nordic.IV.1.F1	UnitedStates	America	Syngenta	Q1	Q1	Nordic.IV.1.F1_UnitedStates_America_Syngenta_Q1	Nordic.IV.1.F1_UnitedStates_America_Syngenta_Q1
Nordic.IV.2.F1	UnitedStates	America	Syngenta	Q1	Q1	Nordic.IV.2.F1_UnitedStates_America_Syngenta_Q1	Nordic.IV.2.F1_UnitedStates_America_Syngenta_Q1
Polar.Bear.F1	Netherlands	Europe	Rijk.Zwaan	Q1	Q1Q2Q3	Polar.Bear.F1_Netherlands_Europe_Rijk.Zwaan_Q1	Polar.Bear.F1_Netherlands_Europe_Rijk.Zwaan_Q1Q2Q3
Polka.1.F1	Netherlands	Europe	Seminis	Q1	Q1	Polka.1.F1_Netherlands_Europe_Seminis_Q1	Polka.1.F1_Netherlands_Europe_Seminis_Q1
Polka.2.F1	Netherlands	Europe	Seminis	Q1	Q1	Polka.2.F1_Netherlands_Europe_Seminis_Q1	Polka.2.F1_Netherlands_Europe_Seminis_Q1
Regal.F1	UnitedStates	America	Chriseed	Q1	Q1Q2Q3	Regal.F1_UnitedStates_America_Chriseed_Q1	Regal.F1_UnitedStates_America_Chriseed_Q1Q2Q3
Samish.F1	UnitedStates	America	Chriseed	Q1	Q1	Samish.F1_UnitedStates_America_Chriseed_Q1	Samish.F1_UnitedStates_America_Chriseed_Q1
Sardinia.F1	Netherlands	Europe	Seminis	Q2	Q2	Sardinia.F1_Netherlands_Europe_Seminis_Q2	Sardinia.F1_Netherlands_Europe_Seminis_Q2
Seven.R.F1	Netherlands	Europe	Seminis	Q1	Q1	Seven.R.F1_Netherlands_Europe_Seminis_Q1	Seven.R.F1_Netherlands_Europe_Seminis_Q1
Spinner.F1	United States?	America?	Johnny.Selected.Seeds	Q1	Q1	Spinner.F1_United States?_America?_Johnny.Selected.Seeds_Q1	Spinner.F1_United States?_America?_Johnny.Selected.Seeds_Q1
Summer.Focus.F1	Japan.UnitedState	Asia.America	American.Takii	Q1	Q1Q2	Summer.Focus.F1_Japan.UnitedState_Asia.America_American.Takii_Q1	Summer.Focus.F1_Japan.UnitedState_Asia.America_American.Takii_Q1Q2
T.Bird.F1	Netherlands	Europe	Enza	Q1	Q1	T.Bird.F1_Netherlands_Europe_Enza_Q1	T.Bird.F1_Netherlands_Europe_Enza_Q1
Tarpy.F1	Netherlands	Europe	Enza	Q1	Q1	Tarpy.F1_Netherlands_Europe_Enza_Q1	Tarpy.F1_Netherlands_Europe_Enza_Q1
Tyee.F1	UnitedStates	America	Chriseed	Q1	Q1	Tyee.F1_UnitedStates_America_Chriseed_Q1	Tyee.F1_UnitedStates_America_Chriseed_Q1
Unipack.12.F1	Netherlands	Europe	Seminis	Q1	Q3	Unipack.12.F1_Netherlands_Europe_Seminis_Q1	Unipack.12.F1_Netherlands_Europe_Seminis_Q3
Unipack.151.F1	Netherlands	Europe	Seminis	Q1	Q1	Unipack.151.F1_Netherlands_Europe_Seminis_Q1	Unipack.151.F1_Netherlands_Europe_Seminis_Q1
Unipack.277.1.F1	Netherlands	Europe	Seminis	Q1	Q3	Unipack.277.1.F1_Netherlands_Europe_Seminis_Q1	Unipack.277.1.F1_Netherlands_Europe_Seminis_Q3
Unipack.277.2.F1	Netherlands	Europe	Seminis	Q1	Q3	Unipack.277.2.F1_Netherlands_Europe_Seminis_Q1	Unipack.277.2.F1_Netherlands_Europe_Seminis_Q3
Vancouver.F1	Netherlands	Europe	Seminis	Q1	Q1	Vancouver.F1_Netherlands_Europe_Seminis_Q1	Vancouver.F1_Netherlands_Europe_Seminis_Q1
Whale.F1	Netherlands	Europe	Rijk.Zwaan	Q2	Q2	Whale.F1_Netherlands_Europe_Rijk.Zwaan_Q2	Whale.F1_Netherlands_Europe_Rijk.Zwaan_Q2
aTwo population structures (Clusters) identified from Mega 6: Q1 means the spinach accession belongs to the population group1; Q2 to group2; and Q1Q2 to group1 or 2 bThree population structures (Clusters) identified from Mega 6: Q1 means the spinach accession belongs to the population group1; Q2 to group2; Q3 to groups3; and Q1Q2.Q1Q3, and other combinations to group1, 2,or 3 cIn order to view th…
