# Supplementary material for: Genetic diversity and population structure analysis of spinach by single-nucleotide polymorphisms identified through genotyping-by-sequencing
Source: PLoS One. 2017 Nov 30;12(11):e0188745. doi: 10.1371/journal.pone.0188745 (PMC5708663; doi:10.1371/journal.pone.0188745)
Supplement: S4 Table — (XLSX) [file pone.0188745.s004.xlsx]

## Sheet: S4 Table
S4 Table. Spinach source, country, and the number of lines in each country.
Source	Country	No. of Line
USDA-Grin Cowpea germplasm	Turkey	81
	UnitedStates	47
	China	20
	Macedonia	16
	Afghanistan	15
	Iran	15
	Belgium	9
	Hungary	6
	India	6
	Japan	6
	Syria	5
	Netherlands	4
	France	3
	Greece	3
	Italy	2
	Poland	2
	Republic_Georgia	2
	SouthKorea	2
	Spain	2
	Denmark	1
	Egypt	1
	England	1
	Ethiopia	1
	Germany	1
	Iraq	1
	Mongolia	1
	Nepal	1
	SovietUnion	1
	Thailand	1
	UnitedKingdom	1
	International.cultivar	11
	Sub-total	268
Arkansas cowpea	Arkansas	30
F1 hybrids	France	1
	Japan.UnitedState	3
	Netherlands	32
	United States?	4
	UnitedStates	5
	Sub-total	45
