# Supplementary material for: Genetic diversity and population structure analysis of spinach by single-nucleotide polymorphisms identified through genotyping-by-sequencing
Source: PLoS One. 2017 Nov 30;12(11):e0188745. doi: 10.1371/journal.pone.0188745 (PMC5708663; doi:10.1371/journal.pone.0188745)
Supplement: S3 Fig — The spinach F1 hybrid name, the accession original country and region, seed source company name, and the structure population (cluster) were merged together into one taxon name as the each spinach accession ID in the drawn the combined tree draw by MEGA 6. The colored shape and branch are instead of one cluster matched the structure population (red round shape for Q1, green squared for Q2, and the black square with the black branch for the admixture Q1Q2 in 45 F1 hybrids. (XLSX) [file pone.0188745.s007.xlsx]

## Sheet: S3 Fig
S3 Fig. The traditional phylogenetic tree combining structure populations (Q1 to Q2) from STRCTURE 2 and the Maximum Likelihood (ML) method fromMEGA 6. The spinach F1 hybrid name, the accession original country and region, seed source company name, and the structure population (cluster) were merged together into one taxon name as the each spinach accession ID in the drawn the combined tree draw b…
