# Supplementary material for: Genetic diversity and population structure analysis of spinach by single-nucleotide polymorphisms identified through genotyping-by-sequencing
Source: PLoS One. 2017 Nov 30;12(11):e0188745. doi: 10.1371/journal.pone.0188745 (PMC5708663; doi:10.1371/journal.pone.0188745)
Supplement: S5 Fig — (XLSX) [file pone.0188745.s009.xlsx]

## Sheet: S5 Fig
S5 Fig. The traditional phylogenetic tree created by the Maximum Likelihood (ML) method from MEGA 6 in 91 spinach genotypes related to spinach sources from America.
