# Supplementary material for: Genetic diversity and population structure analysis of spinach by single-nucleotide polymorphisms identified through genotyping-by-sequencing
Source: PLoS One. 2017 Nov 30;12(11):e0188745. doi: 10.1371/journal.pone.0188745 (PMC5708663; doi:10.1371/journal.pone.0188745)
Supplement: S7 Fig — The spinach accession number/F1/line, the accession original country and region, and the structure population (cluster) were merged together into one taxon name as the each spinach accession ID in the drawn the combined tree draw by MEGA 6. The colored shape and branch are instead of one cluster matched the structure population (red round shape for Q1, green squared for Q2, and the black square with the black branch for the admixture Q1Q2 in 343 world-wide spinach genotypes. (XLSX) [file pone.0188745.s011.xlsx]

## Sheet: S7 Fig
S7 Fig. The traditional phylogenetic tree combining structure populations (Q1 to Q2) from STRCTURE 2 and the Maximum Likelihood (ML) method from MEGA 6. The spinach accession number/F1/line, the accession original country and region, and the structure population (cluster) were merged together into one taxon name as the each spinach accession ID in the drawn the combined tree draw by MEGA 6. The c…
